# Supplementary material for: Landscape of HIV Implementation Research Funded by the National Institutes of Health: A Mapping Review of Project Abstracts
Source: AIDS Behav. 2019 Dec 16;24(6):1903–11. doi: 10.1007/s10461-019-02764-6 (PMC7220870; doi:10.1007/s10461-019-02764-6)
Supplement: Supplementary file 3 — Supplementary material 3 (XLSX 264 kb) [file 10461_2019_2764_MOESM3_ESM.xlsx]

## Sheet: Sheet1
Number	Serial Number	Project Title	Proj descrip	Contact PI / Project Leader	Project Number	Activity	FOA
1	98657	Community HIV Testing and Linkage to Care in Uganda	" DESCRIPTION (provided by applicant): In Uganda, HIV prevalence is estimated to be over 7% among those aged 15-49 and is rising. Yet, only 21% of Ugandans are aware of their HIV-serostatus. Community HIV testing has increased in Uganda and sub- Saharan Africa recently, and holds promise in efficiently reaching individuals from high-risk rural and migrant communities that are not touched by healt…	BOGART, LAURA M	5R21MH098657-02	R21	PA-11-261
2	113436	ARV-Based Prevention and Treatment in High-Risk Women in Durban, South Africa	"Female sex workers (FSW) who exchange sex for money in sub-Saharan Africa (SSA) have the highestglobal HIV burden among FSW, as high as 36.9%, yet are among the world's most underserved populations. InSouth Africa, it is estimated that there are up to 167,000 FSW who are at higher risk of HIV, TB and STIs thanthe general population. HIV prevalence among South African FSW is between 40% and 88%, …	MANTELL, JOANNE ELLEN	1R21MH113436-01	R21	PA-14-125
3	13865	Understanding Delayed Access to HIV Prevention Services among Black MSM	" DESCRIPTION (provided by applicant): HIV AIDS remains a major health crisis among African American men who have sex with men (AA MSM). In a recent large-scale HIV seroprevalence survey, prevalence rates were highest among AA MSM (28%), compared to 16% among MSM of all other ethnicities. This is a health disparity that has been replicated in many different studies since the start of the AIDS epi…	STALL, RONALD D	5R01NR013865-02	R01	PA-09-236
4	103078	Gender Disparities in High-Risk PITC: The Role of Policy on Provider Practices	" DESCRIPTION (provided by applicant): The proposed fellowship will prepare the applicant for a research career focused on HIV policies and their implementation in practice. A comprehensive training plan accompanies the proposed study and has the following objectives: (1) develop knowledge of both HIV policies and the implementation of HIV testing protocols in sub-Saharan Africa (SSA); (2) increa…	DOVEL, KATHRYN L	1F31MH103078-01A1	F31	PA-11-111
5	72807	Physician Attitudes toward New Biomedical HIV Prevention Interventions in Youth	" DESCRIPTION (provided by applicant): Between 2006 and 2009, the incidence of human immunodeficiency virus (HIV) infections increased significantly among adolescents and young adults. Although new biomedical primary prevention agents such as microbicides and pre-exposure prophylaxis (PrEP) decrease rates of HIV acquisition in trials, their effective-ness in practice will depend largely on clinic…	MULLINS, TANYA L. KOWALCZYK	5K23HD072807-02	K23	PA-11-194
6	5115	Targeted PrEP Implementation: Interrupting HIV Transmission Among Young Black MSM	"AbstractYoung Black men who have sex with men (YBMSM) have had among the highest recent increases in HIVincidence in the US and Baltimore. The efficacy of control strategies such as pre-exposure prophylaxis (PrEP)is well established, but implementation of these strategies have been limited by available resources and theinability to identify and access those at greatest risk for acquisition. To i…	FIELDS, ERROL L	1U01PS005115-01	U01	RFA-PS-16-001
7	114461	Multilevel determinants of male circumcision uptake, Rakai, Uganda	" DESCRIPTION (provided by applicant): The objective of this K25 Mentored Career Development Award is to facilitate the candidate's career transition from a biostatistician to an HIV prevention scientist dedicated to promoting HIV preventive behaviors in at-risk populations. We now have efficacious biomedical interventions for combined HIV prevention (e.g. male circumcision, treatment as preventi…	KONG, XIANGRONG	1K25AI114461-01A1	K25	PA-11-196
8	112397	Strengthening the Integration of Mental Health and HIV Services in South Africa: Implementation Science in Support of Scale-Up, Adaptation, and Dissemination	"AbstractThe burden of co-morbid HIV and mental illness in South Africa is staggering: 19% percent of South Africanslive with HIV, and 14-30% of people living with HIV suffer from common mental disorders. Only 25% receivemental health treatment of any kind. Common mental disorders co-morbid with HIV threaten the effectivenessof HIV treatment and carry damaging stigmas. Integrating care for mental…	KEMP, CHRISTOPHER G	1F31MH112397-01A1	F31	PA-16-309
9	107454	A Social Network Analysis of HIV Treatment Partners in Botswana	"_ DESCRIPTION (provided by applicant): With nearly a fifth of the population living with HIV, Botswana has one of the highest HIV prevalences in the world. Low-cost, scalable interventions are essential to support people living with HIV (PLWH) to adhere to antiretroviral treatment (ART) and remain in care. One such intervention is the use of treatment/adherence partners, which are recommended by…	BOGART, LAURA M	1R21MH107454-01	R21	PA-13-303
10	108468	Research towards implementing technology-based prevention with positives	"_ DESCRIPTION (provided by applicant): Despite increased access to antiretroviral (ARV) drugs and behavioral interventions, HIV remains a public health problem worldwide. Access to interventions is oftentimes limited, especially for people living with HIV (PLH) living in the rura and underserved areas. Providing Internet or mobile text-message based interventions can increase reach and there is …	MARHEFKA, STEPHANIE LYNN	1R21MH108468-01A1	R21	PA-14-129
11	98755	Policy influences on ART adherence promotion in community & mail-order pharmacies	" DESCRIPTION (provided by applicant): Adherence to antiretroviral therapy (ART) is a serious challenge for many people living with HIV (PLWH). Inconsistent adherence is associated with poor clinical outcomes, treatment failure, and increased healthcare costs. Pharmacists are uniquely positioned to promote adherence to ART given their proximity to PLWH and training, yet they remain an underutiliz…	KIBICHO, JENNIFER W	5R21MH098755-03	R21	PA-11-261
12	112421	Leveraging Ancillary Service Staff to Support HIV Care and Treatment Adherence	"Although people living with HIV (PLWH) are increasingly linked and retained in HIV medical care, viral loadsuppression rates are not meeting benchmarks. Ryan White Part A (RWPA) ancillary service (e.g., food/nutrition, housing, legal advocacy, substance abuse treatment) providers frequently have contact withâ€“floaters,â€ or PLWH who are not in RWPA services that offer HIV care and treatment ad…	TROSS, SUSAN	1R21MH112421-01A1	R21	PA-14-130
13	36447	Venue-level Risks for HIV/STI among Male Clients of FSWs in Tijuana, Mexico	" DESCRIPTION (provided by applicant): The purpose of this Mentored Research Scientist Development Award (K01) is threefold. This award will allow me to: 1) learn three new skill sets: quantitative and mixed methodologies; multilevel modeling; and the integration of qualitative data and advanced quantitative modeling data; 2) broaden my understanding of substance use and HIV among substance users…	PITPITAN, EILEEN VIRTUSIO	1K01DA036447-01	K01	PA-11-190
14	103047	Formative research on PrEP provision in U.S. HIV-serodiscordant couples	"DESCRIPTION (provided by applicant): There are an estimated 200,000 HIV-serodiscordant heterosexual couples in the U.S. and the majority of heterosexually acquired HIV infections each year (>12,000) can be attributed to transmission within these couples. Only about one-third of serodiscordant couples use condoms consistently and less than half of infected partners maintain undetectable viral loa…	MCMAHON, JAMES M	1R56MH103047-01A1	R56	PA-13-302
15	104106	POSSE Project: A Community-Level Intervention for Black YMSM	"_ DESCRIPTION (provided by applicant): Black young men who have sex with men (BYMSM) are at high risk for contracting and transmitting HIV, and represent a priority population for developing effective interventions. Within the House Ball community (HBC), a clandestine subculture of the Black gay community, HIV is highly stigmatized. This stigma, coupled with high HIV prevalence rates and elevate…	HOSEK, SYBIL	1R01MH104106-01A1	R01	PA-14-131
16	39804	Assessing the Impact of State-Level Policies on Drug Use and HIV Risk for YMSM	"_ DESCRIPTION (provided by applicant): The purpose of this Mentored Research Scientist Development Award (K01) is to help me become an independent researcher focused on identifying modifiable structural factors that can explain and address disparities in substance use and sexual risk behaviors, and thus rates of HIV acquisition, among young men who have sex with men (YMSM) in the U.S. The traini…	PHILBIN, MORGAN MARI	1K01DA039804-01A1	K01	PA-14-044
17	120913	Building TRUST	"_ DESCRIPTION (provided by applicant): Building TRUST builds on insights gained from TRUST (1R01MH099001), an implementation science research grant that uncovered a high risk men who have sex with men (MSM) 'hotspot' subcohort of highly marginalized men disproportionately represented in later waves of respondent-driven sampling (RDS)(applied as a public health implementation tool) with a high HI…	CHARURAT, MANHATTAN E	1R01AI120913-01	R01	PA-14-131
18	89853	A population-based online study of the transition of young adults with perinatal HIV infection to adult clinical care	"Abstract:Advances in antiretroviral therapy have led to dramatic increases in survival of perinatally HIV-infected children into adulthood. The transition to adult HIV care, however, is replete withchallenges due to the increased responsibility placed on adolescents as they enter adulthood,as well as other complex, potentially HIV-related concerns such as cognitive de_cits,depression, and stigma…	SEAGE, GEORGE R	1R01HD089853-01	R01	RFA-HD-16-033
19	43408	An ethno-epidemiological study to advance HIV prevention and treatment for PWUD	"PROJECT SUMMARY/ABSTRACTIn North America, advanced biomedical HIV prevention and treatment technologies (e.g., pre-exposureprophylaxis, simplified antiretroviral therapy regimens), systems-level innovations (e.g., HIV Treatment asPrevention), and interventions to co-manage HIV/AIDS and co-morbidities (e.g., integrated HIV/AIDS care) arebeing harnessed pursuant to the goal of both ending and redu…	SMALL, WILL	1R01DA043408-01	R01	PAS-16-018
20	114696	Improving PrEP Availability and Access for Populations at High Risk for HIV: Social Network Tools that Improve Uptake of Innovative Medical Best Practice	"Project SummaryThe first inclination of public health researchers responding to the call for increasing use of PrEP amongpopulations at high risk for HIV is to focus on research and interventions that target patients in thosepopulations. However, this is only partially addresses the problem. Patients who seek PrEP from theirphysicians will only be successful if their care providers know about an…	GREEN, HAROLD D.	1R34MH114696-01	R34	RFA-MH-17-361
21	116309	Acceptability of PrEP for HIV Prevention among HIV-positive and HIV-negative Adolescents	"_ DESCRIPTION (provided by applicant): Oral antiretroviral (ARV) pre-exposure prophylaxis (PrEP) holds enormous potential for expanding prevention strategies for adolescents, who account for 39% of all new global infections. We urgently need to engage in exploratory research of PrEP as an adolescent prevention strategy given growing evidence on safety and partial efficacy of adult PrEP accompani…	OPERARIO, DON	1R21AI116309-01	R21	PA-13-303
22	94630	PrEP Adherence Among AGYW: A Multidimensional Evaluation	"PrEP is being scaled up for adolescent girls and young women (AGYW) as a way to prevent theunacceptably high HIV incidence in this group in South and East Africa. While PrEP is a highlyeffective intervention, its efficacy is threatened by non-adherence _ it only works if AGYW take it. Inorder to use and adhere to PrEP, AGYW need to understand their potential risk for acquiring HIV,believe in the…	JOHN-STEWART, GRACE	1R01HD094630-01	R01	RFA-MH-17-550
23	120700	Accelerating PrEP Diffusion through Network Change Agents	"_ DESCRIPTION (provided by applicant): Early evidence exists of disparities in Pre-exposure Prophylaxis (PrEP) knowledge, PrEP seeking behavior and PrEP adoption based on race. Black communities and in particular, younger Black MSM (YBMSM) have limited PrEP engagement. Evidence of few Black PrEP users is of concern with &lt;15% of PrEP clients in Washington DC and New York City identifying as Bl…	SCHNEIDER, JOHN	1R01AI120700-01	R01	PA-14-127
24	107371	PrEP implementation with US HIV-serodiscordant couples: Couples PrEP Demo Project	"_ DESCRIPTION (provided by applicant): There are an estimated 200,000 HIV-serodiscordant heterosexual couples in the U.S. and the majority of heterosexually acquired HIV infections each year (>12,000) can be attributed to transmission within these couples. Only about one-third of serodiscordant couples use condoms consistently and less than half of infected partners maintain undetectable viral l…	MCMAHON, JAMES M	1R01MH107371-01	R01	PA-14-131
25	44251	Examining Social Influences on Syringe Exchange Uptake among Rural PWID at Risk for HIV	"The proposed study will conduct targeted formative research to identify key social-ecological factorsinfluencing the uptake of newly implemented syringe exchange programs (SEPs) among people who injectdrugs (PWID) in rural Appalachian Kentucky (KY). The recent initiation of SEPs in this rural, resource poorarea provides a unique opportunity to examine social drivers impacting uptake of an eviden…	SURRATT, HILARY L	1R21DA044251-01A1	R21	PA-16-161
26	36176	Mississippi TRIALS Research Center	"Evidence-based practices (EBPs) are not widely used by drug treatment providers. The goal of this Research Center application for the TRIALS Cooperative Agreement funding mechanism is to promote the adoption and routine practice of two drug treatment EBPs in outpatient settings for juvenile offenders in drug court programs in Mississippi. Drug treatment providers already educate clients about HI…	ROBERTSON, ANGELA A	5U01DA036176-02	U01	RFA-DA-13-009
27	89825	Health Needs of First Generation-HIV Infected Adolescents	"PROJECT SUMMARY New advances in affordable antiretroviral therapy have enabled large cohorts of adolescents infectedwith HIV to enter adulthood for the first time in generalized epidemic settings. Yet, we know very little about theunique sexual and reproductive needs of HIV infected adolescents. This study explores the sexual and repro-ductive needs of HIV infected adolescents in Cape Town, Sout…	HARRISON, ABIGAIL D.	1R21HD089825-01A1	R21	PA-16-161
28	1061	Integrating HIV Care in VA: Extending PACT Principles to Specialty Care	" DESCRIPTION (provided by applicant): VHA is currently transforming primary care through the implementation of Patient Aligned Care Teams (PACT), based on seven core principles: that care be patient-driven, team-based, efficient, comprehensive, continuous, coordinated and use good communication. Although VHA has made much progress transforming primary care delivery according to PACT principles, …	BOKHOUR, BARBARA G.	1I01HX001061-01A1	I01	RFA-HX-12-019
29	115979	Analysis of National Lab Database to evaluate the HIV treatment rollout in South Africa	"_ DESCRIPTION (provided by applicant): As South Africa's national antiretroviral therapy (ART) treatment program matures, it faces significant challenges in expanding access to harder to reach populations while also maintaining quality of care for those for whom HIV has become a manageable chronic disease. In light of these challenges, monitoring and evaluation of the treatment program is critic…	MASKEW, MHAIRI	1R01AI115979-01	R01	RFA-AI-14-009
30	134130	Implementing Assisted Partner Services to HIV Test and Treat Men in Western Kenya	"It is estimated that >50% of HIV-infected Kenyans are unaware of their status and men are significantly lesslikely to test and link to care than women. Unless more attention is focused on men, Kenya and other sub-Saharan African countries with high HIV prevalence will not achieve UNAIDS 90-90-90 goals by 2020. Thisproposal addresses low uptake of HIV testing and poor linkage to care and treatmen…	FARQUHAR, CAREY	1R01AI134130-01	R01	PAR-16-238
31	103066	The acceptability and feasibility of family-based home-based counseling & testing	" DESCRIPTION (provided by applicant): Home-based counseling and testing (HBCT) is a highly acceptable, scalable, and cost-effective method to increase HIV testing and linkage to care in sub-Sahara Africa. Our team have developed and evaluated a HBCT model that is an effective 'platform' for increasing knowledge of HIV status with linkage to ART through point-of-care CD4 testing, facilitated refe…	VAN ROOYEN, HEIDI	1R21MH103066-01	R21	PA-11-273
32	120816	Bangkok Online Testing on MSM	"_ DESCRIPTION (provided by applicant): The HIV epidemic is accelerating among young men who have sex with men (YMSM, 18 to 24 years) in Bangkok where HIV incidence was reported to be 8.8 to 12.2 per 100 person-years, the highest such incidence documented in Asia. Engagement and retention of YMSM of unknown or HIV negative serostatus in regular (at least annual) HIV testing is essential for timel…	GUADAMUZ, THOMAS E	1R21AI120816-01A1	R21	PA-14-130
33	33899	Opioid Use and HIV/HCV Risk among Immigrant Youth from the Former Soviet Union	" DESCRIPTION (provided by applicant): Opioid Use and HIV/HCV Risk among Immigrant Youth from the Former Soviet Union Principal Investigator: Honoria Guarino Informed by social ecological models of the 'risk environment', this exploratory study uses a mixed-methods approach to gain a multi-faceted, ethnographically-informed understanding of contextual factors shaping drug use, HIV/HCV risk, and u…	GUARINO, HONORIA M	5R03DA033899-02	R03	PAR-10-021
34	22596	Collaborative biosocial research on HIV risk and prevention in women	" DESCRIPTION (provided by applicant): This R21 proposal is in response to NOT-MH-12-001, the US-Russia Bilateral Collaborative Research Partnerships (CRP) on the Prevention and Treatment of HIV/AIDS and Co-morbidities. The proposed study will gather information about HIV testing utilization and influences on HIV testing decisions among young, general population Russian women at-risk of HIV expos…	BALACHOVA, TATIANA N	1R21AA022596-01	R21	RFA-DA-14-001
35	82866	Linking high-risk young women to HIV prevention and care for comorbid conditions	"_ DESCRIPTION (provided by applicant): HIV is increasing in the Western Cape province of South Africa, with new infections occurring mostly among young women from poor communities. Substance use and victimization are key drivers of risk for HIV in this population, yet these conditions are rarely treated. As untreated substance use and victimization negatively impact on the uptake of HIV preventi…	MYERS, BRONWYN	1R21HD082866-01	R21	RFA-AI-14-010
36	104081	Community Engagement to Enhance EBI Implementation in a Public Housing Community	"_ DESCRIPTION (provided by applicant): For HIV prevention efforts to be most effective they must reach populations most at risk, use efficacious interventions, and be deliverable in real-world settings. While many efficacious evidence-based interventions (EBIs) for HIV prevention currently exist, community-based organizations (CBOs) often have difficulties implementing them among those most like…	GOLIN, CAROL E	1R34MH104081-01A1	R34	PA-14-179
37	42648	A brief motivational interviewing-based intervention to improve HIV pre-exposure prophylaxis uptake among men who have sex with men	"PROJECT SUMMARY Gay, bisexual and other men who have sex with men (MSM) are the group at highest risk of HIVinfection in the United States. Pre-exposure prophylaxis (PrEP) has demonstrated high efficacy in preventingHIV infection among MSM. However, uptake in clinical settings has been slow for several reasons, includinglow awareness and education, low perceived HIV risk, concern for side-effect…	CHAN, PHILIP ANDREW	1R34DA042648-01A1	R34	PA-15-268
38	108371	Evaluation of the AccuCirc for Early Infant Male Circumcision in Nyanza, Kenya	" DESCRIPTION (provided by applicant): Male circumcision (MC) is an effective, research-tested, evidence-based HIV prevention strategy that is cost-saving (1). Randomized trials provide compelling evidence that MC reduces men's risk of heterosexually-acquired HIV-1 infection by about 60% (2-4). Early infant male circumcision (EIMC) confers the same benefits of MC in older ages for prevention of H…	PLANK, REBECA MILANESI	5R01AI108371-02	R01	PAR-10-038
39	5129	Combined strategies to improve health outcomes among HIV-positive YMSM in Puerto Rico	"PROJECT SUMMARYLatino/Hispanic young men who have sex with men (YMSM) are disproportionally affected by the HIV epidemicin the US and Puerto Rico. National efforts to reduce new HIV cases and improve healthcare have beenimplemented. Yet, the success of these efforts depends on overcoming social determinants of health such asHIV and gay related stigma that act as barriers. HIV related stigma has …	MALAVE-RIVERA, SOUHAIL	1U01PS005129-01	U01	RFA-PS-16-001
40	10897	Multi-level determinants of uptake and adherence to a novel women-empowered HIV prevention strategy	"ABSTRACTDue to their biological, social and economic vulnerabilities, adolescent girls and young women (AGYW)continue to be at increased risk for HIV acquisition. We propose an implementation research study to optimizewoman-empowered HIV prevention strategies for AGYW. Key to optimizing HIV prevention strategies is animproved understanding of the multilevel determinants (individual, familial, re…	SCHWARTZ, SHEREE RENAE	1R21TW010897-01	R21	RFA-MH-17-555
41	124409	Assessing the acceptability, feasibility, and a potential distribution model of HIV oral self-testing (HST) among men who have sex with men (MSM) in Lagos, Nigeria	"_ DESCRIPTION (provided by applicant): The Population Council and University of Lagos propose to conduct a feasibility and acceptability study of HIV self-testing (HST) among men who have sex with men (MSM) in Lagos, Nigeria. MSM in Nigeria bear a disproportionately high burden of HIV (17%) and face high levels of stigma, discrimination, and criminalization. In such a hostile and homophobic envi…	TUN, WAIMAR	1R21AI124409-01	R21	RFA-AI-15-021
42	87993	Long term outcomes of therapy in women initiated on lifelong ART because of pregnancy in DR Congo	"_ DESCRIPTION (provided by applicant): The US President's Emergency Plan for AIDS Relief (PEPFAR) goal of an AIDS-free generation, re-emphasized in PEPFAR 3.0, will not be achieved without substantial improvement in the adherence to the HIV care continuum among women in maternal and child health clinics (MCH) in resource-limited settings. In a recent meta-analysis of loss to follow-up (LTFU) acr…	YOTEBIENG, MARCEL	1R01HD087993-01	R01	RFA-AI-15-020
43	75655	CVCTPlus: A Couples-Based Approach to Linkage to Care and ARV Adherence	" DESCRIPTION (provided by applicant): Men who have sex with men (MSM) continue to be the most heavily-impacted risk group in the US HIV epidemic. Studies suggest that the majority of incident HIV infections among MSM are attributable to sex with a main male sex partner; however, HIV prevention interventions that target male-male couples are lacking. Because of this, Couples HIV Voluntary Counsel…	STEPHENSON, ROBERT B	5R01HD075655-02	R01	PA-11-260
44	9925	Building mobile health HIV-prevention capacity for MSM in Romania.	"Project Summary This project seeks to employ mobile heath (mHealth) technologies to reduce the spread of HIV among gay, bisexual, and other men who have sex with men (MSM) in the Central Eastern European country of Romania. Rampant stigma contributes to the increasing prevalence of HIV among Romanian MSM and drives a lack of access to MSM-friendly HIV prevention services. While our established i…	LELUTIU-WEINBERGER, CORINA	1R21TW009925-01	R21	PAR-14-028
45	2094	GH16-005, Elimination of mother-to-child transmission of HIV infection through an integrated approach: a longitudinal cohort study.	"PROJECT_SUMMARY/_ABSTRACT__The_prevention_of_mother-_to-_child_transmission_of_HIV_(PMTCT)_is_the_most_successful_HIV_prevention_intervention_ globally._ In_ 2015,_ South_ Africa_ adopted_ the_ WHOÃªs_ â€“Option_ B+â€_ PMTCT_ strategy;__ lifelong_antiretroviral_therapy_(ART)_for_all_HIV-_positive_pregnant_and_breastfeeding_women,_regardless_of_CD4_count._However,_the_early_effectiveness_of_PMTC…	FAIRLIE, LEE	1U01GH002094-01	U01	RFA-GH-16-005
46	42668	Low-Threshold Incentivized HIV Care for Persons with Substance Use Disorders	"ABSTRACTRetaining HIV-infected persons in medical care is essential to maximize the potential of antiretroviral therapy(ART) to improve individual health outcomes and prevent HIV transmission. Many persons living with HIV(PLWH) who are poorly engaged in care have substance use disorders. Even with case management supportand outreach from clinic and health department staff to help patients access…	DOMBROWSKI, JULIA COOK	1R03DA042668-01	R03	PA-15-290
47	41978	DRIVE (DRug use and blood-borne Infections in ViEtnam): Combined prevention and care to end the HIV epidemic among people who inject drugs in Haiphong, Viet Nam	"_ DESCRIPTION (provided by applicant): Injection drug use is driving HIV epidemics in low/middle-income countries in Eastern Europe, Central Asia and Southeast Asia. 'Combined prevention and care' for (including needle/syringe programs (NSP), medication- assisted treatment, and antiretroviral treatment), has greatly reduced HIV incidence among persons who inject drugs (PWID) in many high-income …	DES JARLAIS, DON C	1R01DA041978-01	R01	PA-12-293
48	79214	Improving outcomes for HIV-infected children in South Africa and Cote d'Ivoire	" DESCRIPTION (provided by applicant): Programs to promptly diagnose and treat pediatric HIV infection play a critical role in reducing childhood mortality in sub-Saharan Africa. Clinical leaders and policymakers need to understand the long-term benefits and costs of these programs, which may differ in settings with different types of HIV epidemics. South Africa is a middle-income country with a …	CIARANELLO, ANDREA LYNNE	1R01HD079214-01	R01	PA-11-260
49	118998	Public health targeting of PrEP at HIV positives' bridging networks	"_ DESCRIPTION (provided by applicant): This developmental research grant award (R21) requests funds to explore the feasibility and impact of a public health system PrEP intervention in a recently emerging HIV epidemic in Athens Greece. As HIV epidemics in most settings globally have plateaued or are in decline, emerging epidemics, re-emerging epidemics or outbreaks will become more common, parti…	SCHNEIDER, JOHN	1R21AI118998-01	R21	PA-14-125
50	112449	Modeling Antiretroviral-Based Prevention among MSM in the US	"ABSTRACTHIV incidence remains stable among men who have sex with men (MSM) in the United States, and increasingin some groups, despite highly effective antiretroviral-based prevention tools such as preexposure prophylaxis(PrEP). Open-label PrEP demonstration projects have yielded strong evidence for the â€“real-worldâ€ preventionbenefits of PrEP, with high adherence in these settings leading to…	JENNESS, SAMUEL	5R21MH112449-02	R21	PA-13-303
51	114657	Characterizing the HIV pre-exposure prophylaxis care continuum for African American and Hispanic/Latino men who have sex with men	"PROJECT SUMMARY Young African American (AA) and Hispanic/Latino (H/L) MSM bear a disproportionate share of the HIVdisease burden in the United States (US). Pre-exposure prophylaxis (PrEP) is highly effective in reducing HIVacquisition risks among MSM, but its ability to reduce HIV acquisition among AA and H/L MSM hinges onoptimal implementation and expanded use in _real-worldÌ¨ clinical settings…	CHAN, PHILIP ANDREW	1R01MH114657-01	R01	RFA-MH-17-360
52	114562	Multi-Level Behavioral Economics and Community Psychology Approaches to Strengthen HIV Prevention Cascades in Adolescent Girls and Young Women in East Zimbabwe	"Adolescent girls and young women (AGYW) in southern Africa suffer some of the highest risks of HIV infection anywhere inthe world. Without reduced incidence in this group, there can be no prospect of epidemic control and the HIV epidemic inhigh-burden countries will be perpetuated into successive generations. Efficacious prevention methods are now available(including pre-exposure prophylaxis [Pr…	GREGSON, SIMON	1R01MH114562-01	R01	RFA-MH-17-550
53	109360	Enhancing Population Impact of HIV Pre-Exposure Prophylaxis Implementation	"_ DESCRIPTION (provided by applicant): Pre-exposure prophylaxis (PrEP) is a highly efficacious HIV prevention tool for men who have sex with men (MSM). Although research has identified MSM most likely to benefit from PrEP, the intervention's impact on population HIV incidence during real-world implementation is unknown. Identifying novel strategies to evaluate PrEP implementation and maximize th…	MARSHALL, BRANDON DAVID LEWIS	1R21MH109360-01	R21	PA-14-129
54	113431	Evaluating HIV pre-exposure prophylaxis implementation using an all payers claims database	"PROJECT SUMMARY The HIV epidemic continues to disproportionately impact men who have sex with men (MSM) andAfrican American populations in the United States (US). Pre-exposure prophylaxis (PrEP) has demonstratedefficacy in preventing HIV acquisition among at-risk populations. Despite high efficacy, PrEP implementationacross the US has been slow, and approaches to evaluate implementation and dete…	CHAN, PHILIP ANDREW	1R21MH113431-01	R21	PA-14-129
55	107320	Improving allocation of limited HIV prevention and treatment resources in Zambia	"_ DESCRIPTION (provided by applicant): Having completed a BS in Biomedical Engineering and a MS, PhD, and post-doctoral fellowship in Epidemiology, Dr. Kristin Wall possesses a strong, quantitatively focused foundation in epidemiological methods, mathematical modeling, and research evaluating the effectiveness of interventions to treat and prevent HIV. Dr. Wall is currently a Research Assistant …	WALL, KRISTIN MARIE	1K01MH107320-01A1	K01	PA-14-044
56	129751	Finding New Strategies for Achieving the UNAIDS 90-90-90 Targets: Cost-Effectiveness of a "Test and Treat" Intervention in Peru	"The recent UNAIDS 90-90-90 guidelines set ambitious targets for scale-up of HIV treatment: â€“By 2020, 90% ofall people living with HIV will know their HIV statusÃ„, 90% of all people with diagnosed HIV infection willreceive sustained antiretroviral therapy (ART)Ã„, 90% of all people receiving antiretroviral therapy will haveviral suppressionâ€.[1] Reaching these goals will require expansion of…	DUERR, ANN C	5R03AI129751-02	R03	PA-13-304
57	53093	Quantify and prepare for the double infectious and non-communicable disease burden in Zimbabwe.	"_ DESCRIPTION (provided by applicant): With the successful scale-up of HIV treatment in hyper-endemic settings, and a disease prevalence that may remain high for decades, comes a long-term healthcare commitment to an ageing HIV-infected population. As HIV-infected individuals live longer they will increasingly be affected by a double burden of both infectious and non-infectious diseases. We hypo…	HALLETT, TIMOTHY	1R21AG053093-01	R21	PAR-15-282
58	41747	Localized economic modeling to optimize public health strategies for HIV treatment and prevention	"_ DESCRIPTION: Scientific advances in HIV treatment have demonstrated that immediate access to combination antiretroviral therapy (ART) provides both individual and public health benefits. With sufficient uptake of ART, HIV-related morbidity, mortality and transmission can be drastically reduced at the population-level. As a result, the focus of global HIV control strategie have turned towards e…	NOSYK, BOHDAN	1R01DA041747-01	R01	RFA-DA-16-001
59	127203	Big Data analytics of HIV treatment gaps in South Carolina: Identification and prediction	"Project Summary/Abstract. Early HIV diagnosis as well as linkage into and retention in HIV medical care forHIV+ individuals is important for patient survival and treatment. Missed opportunities for early HIV diagnosiscontinues even with recommended routine HIV testing. National and South Carolina (SC) estimates ofretention in HIV medical care are slightly above fifty percent, indicating a gap in…	LI, XIAOMING	1R01AI127203-01A1	R01	PA-15-273
60	131928	Addressing Major HIV Prevention and Health Outcomes Questions in an Era of Universal ART: Mentoring in a Community-Randomized Trial	"SUMMARY / ABSTRACT Dr. Lockman has a long and successful track record mentoring more than 20 fellows, junior faculty, andstudents from the US and Africa in patient-oriented HIV research,seven of whom have secured K fundingand four of whom are now R-funded. She is deeply committed to continuing and expanding this mentoring,which serves as the primary impetus for this K24 grant. Her mentees will h…	LOCKMAN, SHAHIN	1K24AI131928-01	K24	PA-16-206
61	93225	Positive Affect Regulation for HIV Prevention in People with Mood Disorders	"DESCRIPTION (provided by applicant): Dr. Judy Moskowitz is Associate Professor in the Department of Medicine and the Osher Center for Integrative Medicine at the University of California San Francisco. Trained as a social/health psychologist, over the past 17 years, she has mentored more than two dozen trainees and developed a thriving program of multi- disciplinary collaborative research focuse…	MOSKOWITZ, JUDITH T	7K24MH093225-05	K24	PA-14-078
62	35098	OTC Syringe Sales to Prevent HIV in Underserved Areas of Inland California	" DESCRIPTION (provided by applicant): This study will capitalize on the opportunity for a 'natural experiment' in HIV prevention to assess the implementation of a new syringe access law, Senate Bill 41 (SB41), in the inland counties of California's Central Valley. Injection drug use rates in the Central Valley's southern counties are among the highest in the U.S. and contribute substantially to …	POLLINI, ROBIN A	5R01DA035098-02	R01	PA-10-129
63	100992	Assessing Acceptability and Feasibility of HIV Self-Testing and Linkage to HIV Services in Zimbabwe	" DESCRIPTION (provided by applicant): Undetected HIV infection and late diagnosis are major public health issues driven by inadequate uptake of HIV testing and counseling (HTC). HTC is the gateway to prevention and care services; however, roughly 60% of people living with HIV/AIDS in resource-poor countries are unaware of their status. In Zimbabwe, provider-delivered HTC (PDHTC) is widely availa…	NAPIERALA MAVEDZENGE, SUE	1R21MH100992-01A1	R21	PA-11-277
64	118505	Effectiveness of combination HIV preventive interventions for young Thai MSM	"_ DESCRIPTION (provided by applicant): This Thai-US collaborative application seeks to develop and conduct a non-randomized effectiveness and cost-effectiveness study of a multi-level combination HIV preventive intervention with and without daily oral Tenofovir/Emtricitabine (Truvada) pre-exposure prophylaxis (PrEP) with mobile phone-based SMS adherence support among young men who have sex with …	BEYRER, CHRISTOPHER	1R01AI118505-01A1	R01	PA-13-302
65	103187	Developing and assessing the feasibility of a home-based PrEP support program	" DESCRIPTION (provided by applicant): Sexual transmission among men who have sex with men (MSM) accounted for the majority of incident HIV infections in the United States from 2006-2009. Preexposure chemoprophylaxis (PrEP) has been shown to reduce incident HIV infection by 44%, providing a substantial public health opportunity. Men on PrEP are required to have a least quarterly monitoring that i…	SULLIVAN, PATRICK SEAN	1R21MH103187-01	R21	PA-11-261
66	108437	Developing a Women-Focused PrEP Intervention for HIV Prevention	"_ DESCRIPTION (provided by applicant): The HIV epidemic among women in the United States (US) is a major public health issue and Black and Hispanic women disproportionately affected. Many women at high risk for acquiring HIV infection are not aware of an effective HIV prevention option. An oral antiretroviral medication is now available by prescription for pre- exposure prophylaxis (PrEP). Oral …	TEITELMAN, ANNE M.	1R34MH108437-01A1	R34	PA-14-179
67	109374	Exploring use of a real-time remote monitoring and follow-up system for home-based, HIV self-testing among high-risk men who have sex with men	"_ DESCRIPTION (provided by applicant): Rates of new HIV infections continue to increase among men who have sex with men (MSM), despite stability or decline among other risk groups. While a large proportion of these new HIV transmissions originate from among MSM who are aware of their infection but not engaged in care, up to 50% of infections may be transmitted by individuals who are unaware of t…	WRAY, TYLER BLAKE	1R21MH109374-01	R21	PA-13-303
68	129900	Systems analysis and improvement approach to optimize the pediatric HIV diagnosis and care cascade (SAIA-PEDS)	"ABSTRACTThis implementation research project aims to adapt and evaluate a health systems intervention designed toreduce drop-offs in the pediatric HIV cascade (testing, linkage to care, treatment initiation, and viralsuppression). Pediatric HIV infection has high morbidity and mortality; prompt diagnosis, linkage to care, andtreatment are critical. However, completion of all steps of the pediatr…	SHERR, KENNETH	5R34AI129900-02	R34	PA-14-179
69	752	GH12-008: Enhancing linkage to HIV care for newly detected HIV-positive persons in Ukraine	"Project Summary Abstract Each year, more than 20,000 new HIV cases are registered in Ukraine, about 40% ofthem simultaneously with AIDS. Of the newly diagnosed HIV-positive individuals, only about60% enroll in HIV care in the same calendar year. As a result, in the antiretroviral era, AIDSmorbidity and mortality in Ukraine remain high and keep rising. While patients of specializedhealth care fac…	NEDUZHKO, OLEKSANDR	5U01GH000752-02	U01	RFA-GH-12-008
70	115777	Corrections2Community: Post-release retention in HIV care for ex-inmates in South Africa	"PROJECT SUMMARYThe availability of antiretroviral therapy (ART) has markedly reduced HIV-related mortality andmorbidity in Africa. Yet HIV remains the leading cause of death among adult men and women inSouth Africa due fails to initiated ART or remain in care. Between 2 and 3% of HIV-infected menin South Africa pass through the corrections system annually. While incarcerated uptake ofART is exce…	HOFFMANN, CHRISTOPHER J	1R34MH115777-01	R34	PA-17-166
71	109310	Tel-Me-Box: Validating and testing a novel, low-cost, real-time monitoring device with hair level analysis among adherence-challenged patients	"_ DESCRIPTION (provided by applicant): Novel, validated methods to monitor adherence to HIV treatment in real time are urgently needed given the well-known limitations of self-reported adherence, pill counts, and medication electronic monitoring system (MEMS) caps. In order to be scalable and sustainable in both resource-rich and resource limited settings, such devices need to be low-cost and de…	EKSTRAND, MARIA L.	1R01MH109310-01	R01	RFA-AI-14-071
72	35645	The Impact of Health Care Reform on Addiction and HIV Services	"Health care reform legislation has significant implications for access to services and expansion of benefits for those with substance use disorders (SUD), particularly those with HIV. These conditions are associated with multiple medical and psychiatric comorbidities as well as high health care costs. Responding to RFA-DA-13-001, the proposed study focuses on key elements of the Affordable Care …	SATRE, DEREK D.	4R33DA035645-02	R33	RFA-DA-13-001
73	93201	A Social Marketing Approach to Increase HIV Testing among High-Risk Men in China	"PROJECT SUMMARY/ABSTRACTDr. Chongyi Wei's long-term goal is to build a research career in HIV/AIDS prevention research among MSM inresource-limited settings, with a primary focus on developing and evaluating HIV prevention interventionsamong Chinese MSM. Dr. Wei's history as an individual who has been trained in Western behavioral andepidemiological sciences, yet who understands Chinese culture …	WEI, CHONGYI	5R00MH093201-05	R00	PA-10-063
74	114739	Immediate Fast-Track versus Standard Care for Persons Living with HIV in Haiti: A Randomized Pilot Study	"Project AbstractIn order to effectively implement universal antiretroviral therapy (ART) for all people living with HIV, newmodels of care with greater efficiencies in service delivery are needed. A differentiated care framework isbeing widely recommended, with services tailored to patient needs. However, current models of differentiatedcare provide expedited services for patients after they hav…	KOENIG, SERENA PATRICIA	1R34MH114739-01A1	R34	PA-17-166
75	38541	Culturally relevant intervention development for incarcerated transgender women	" DESCRIPTION (provided by applicant): The purpose of this study is to develop and pilot test a culturally relevant, theory-driven adaptation of the evidence-based intervention Project START to improve post-incarceration health care engagement among transgender ('trans') women. The adapted intervention (Trans START) will focus on improving linkage to and engagement in four health care domains (HI…	SEVELIUS, JEANNE M.	1R34DA038541-01	R34	PA-12-231
76	36411	Contextualizing & responding to HIV risk behaviors among Black drug offenders	" DESCRIPTION (provided by applicant): Formerly incarcerated Black drug offenders are at an elevated risk for HIV infection. Despite substantial research expressing the need for HIV prevention services for ex-offenders post-release, this population has limited access to quality programming and services related to HIV risk reduction. This K01 application seeks to inform and adapt an HIV risk reduc…	ROWELL-CUNSOLO, TAWANDRA LASHONE	5K01DA036411-02	K01	PA-11-190
77	43412	Implementing pre-exposure prophylaxis for HIV prevention among people who inject drugs	"Project Summary / AbstractThe objective of this Mentored Research Scientist Development Award (K01) is to provide Dr. AngelaRobertson Bazzi with the training, mentoring, research experience, and protected time needed to support hertransition to research independence in the development of prevention interventions for marginalizedpopulations affected by substance use. Training goals (TGs) include …	BAZZI, ANGELA ROBERTSON	1K01DA043412-01A1	K01	PA-16-190
78	109381	The Supporting Adolescent Adherence in Vietnam (SAAV) Study	"_ DESCRIPTION (provided by applicant): Supporting Adolescent Adherence in Vietnam (SAAV) There an urgent need to 1) gain understanding of challenges faced by HIV-infected adolescents in maintaining high adherence to antiretroviral treatment (ART), including in low-resource settings; 2) measure ART adherence rigorously among youth in these contexts; and 3) identify and test interventions designed…	BACHMAN DESILVA, MARY	1R21MH109381-01	R21	PA-14-125
79	41988	Training in Nursing Interventions for HIV and Addiction in Criminal Justice Settings	"Over the four years of this proposal, Dr. Culbert will achieve his career goal of establishing an independent career pathdeveloping, testing, and disseminating interventions for HIV and addiction through three training objectives: (1Develop expertise in research methods to develop, test, and evaluate evidence-based interventions for HIV andaddiction with a focus on HIV+ prisoners in low and midd…	CULBERT, GABRIEL	1K23DA041988-01A1	K23	PA-14-049
80	9170	Developing a Resilience Intervention for Older, HIV-Infected Women	"AbstractHIV is no longer an acutely fatal disease. In fact, individuals living with HIV in the U.S. can now expect to liveclose to a normal lifespan with ongoing medical care. As a result, the population of individuals in the U.S. livingwith HIV is aging. Older, HIV-infected women are at risk for worse health outcomes than men. For example,older HIV-infected women experience greater levels of ch…	PSAROS, CHRISTINA	1R34AT009170-01A1	R34	PAR-14-182
81	112413	An implementation science approach to monitoring engagement in HIV care	"PROJECT SUMMARY/ABSTRACTCareer Goal: My career goal is to become a leading epidemiologist focused on improving engagement in HIVcare in low and middle income countries (LMIC). Through this K99/R00 proposal, I hope to merge my trainingas an epidemiologist with the field of implementation science. With this skill set, I plan to build a career focusedon implementing interventions to retain or re-en…	BENGTSON, ANGELA	1K99MH112413-01A1	K99	PA-16-193
82	114560	Maximizing combination HIV prevention, uptake and retention by adolescent girls and young women	"Project SummaryOur overarching goal is to arrest the HIV epidemic and its negative impact on young people in sub SaharanAfrican (SSA) through improving the uptake, retention and adherence of multi-level combination HIVprevention by AGYW and male partners. South Africa has an estimated 6.3 million people living with HIV _the highest in the world. Despite having the largest HIV treatment program i…	SHAHMANESH, MARYAM	1R01MH114560-01	R01	RFA-MH-17-550
83	111409	Expanding HIV testing among Ugandan adults who utilize traditional healers	"PROJECT SUMMARYThe purpose of the proposed Mentored Patient-Oriented Career Development Award (K23) is to provide thecandidate with training and research experiences that will promote her development to independent researcheras an HIV interventionist, specializing in expanding HIV care to communities who utilize Traditional Healersrather than biomedical facilities. The proposed training will pro…	SUNDARARAJAN, RADHIKA LU	1K23MH111409-01A1	K23	PA-16-198
84	76685	An Innovative Educational Intervention for Newborn Medical Male Circumcision	" DESCRIPTION (provided by applicant): Haiti has more than 120,000 people living with HIV, the most in the Caribbean region. Such statistics suggest that beyond additional HIV education and condom promotion, there is a compelling need to integrate new HIV prevention strategies that have recently gained consensus and evidence of efficacy. One approach that the Government of Haiti is considering is…	DEVIEUX, JESSY G	5R21HD076685-02	R21	PA-11-261
85	99941	Home-Collected Blood Spots to Increase HIV Test Frequency among Young Black MSM	" DESCRIPTION (provided by applicant): The HIV epidemic in the United States is becoming increasingly concentrated among young, Black men who have sex with men (YBMSM). Increasing the frequency of HIV tests in this important risk group could make a significant impact on the incidence of new infections, and one promising strategy for enabling more frequent testing is home collection of dried blood…	HURT, CHRISTOPHER B	5K23MH099941-02	K23	PA-11-194
86	106359	Advancing HIV Prevention and Linkage to Care Among MSM with Gamification	"_ DESCRIPTION (provided by applicant): A public health emergency is threatening young men who have sex with men (MSM), a group who experienced an alarming 22% increase in new HIV infections from 2008 to 2010. New and innovative strategies for HIV prevention are urgently needed among this high-risk group. The goal of the proposed study is to develop and pilot I Got Your Back, a intervention to in…	MCCOY, SANDRA I	1R34MH106359-01A1	R34	PA-14-179
87	26219	Optimizing PrEP Utilization among Alcohol and Other Drug (AOD) Using Women of Color	"Project SummaryAs we edge closer to the half century mark of the HIV epidemic, the disproportionate effect on women of colorin the U.S. continues to be jolting. Women overall have been at a disadvantage in the epidemic due to genderdifferences and norms that shape biological, social and economic vulnerability. Racial and ethnic disparitiesmagnify the risk. Co-factors such as alcohol and other dr…	DEVIEUX, JESSY G	1U34AA026219-01	U34	RFA-AA-17-013
88	26775	HIV/STI Prevention for Adolescents with Substance Use Disorder in Treatment	"The rates of HIV/STI sexual risk behaviors among adolescents with substance use disorders (SUD) are significantly higher compared with youth without SUD, yet HIV/STI sexual risk reduction is not regularly implemented within adolescent SUD treatment programs; current state policies neither require providers in clinics delivering substance use treatment to offer HIV/STI sexual risk reduction nor o…	WAINBERG, MILTON L	3R01DA026775-03S1	R01	RFA-OD-13-199
89	103049	Development of an MI Implementation Intervention in Adolescent HIV Care Settings	"_ DESCRIPTION (provided by applicant): The goal of this implementation science R34 is to develop an implementation intervention to increase evidence-based patient-provider communication strategies using a Motivational Interviewing (MI) framework, and pilot all evaluation procedures included measurement and the development of a statistical analysis plan. MI is an evidence-based intervention for i…	NAAR, SYLVIE	1R34MH103049-01A1	R34	PA-14-179
90	111388	An HIV Retention in Care Intervention for Black MSM in Baltimore with a Job Readiness Component	"Project Summary Retention in high-quality HIV care is critical for the health of people living with HIV(PLWH) as well as for reducing HIV transmission. One estimate of the HIV Continuum of Carefor Black men how have sex with men (BMSM) in the US found that only 24% of BMSM areretained in care (RIC), 20% are on antiretroviral therapy, and 16% are virally suppressed. Thestructural factors that put…	MAULSBY, CATHERINE HADELER	1K01MH111388-01A1	K01	PA-14-044
91	35707	Evaluating ART for All HIV Seropositives: Can it work with the hardest cases?	" DESCRIPTION (provided by applicant): On World AIDS Day, December 1, 2011, the NYC Department of Health and Mental Hygiene (NYCDOHMH) announced a new policy that all HIV seropositives should be offered antiretroviral treatment (ART) regardless of CD4 cell count. The new policy was based primarily on 'treatment as prevention' as a method for not only improving the health of people living with HIV…	CAMPBELL, AIMEE N	5R01DA035707-02	R01	PAR-10-072
92	102103	A Home-Based Couples Intervention to Enhance PMTCT and Family Health in Kenya	" DESCRIPTION (provided by applicant): Despite the potential for anti-retroviral therapy (ART) to ensure maternal health and reduce vertical HIV transmission to as low as 1%, HIV-related maternal deaths and HIV infection among infants remain unacceptably high across sub-Saharan Africa. Prevention of mother-to-child transmission (PMTCT) requires a complex series of interventions throughout pregnan…	TURAN, JANET M	1R34MH102103-01A1	R34	PAR-12-279
93	37787	Reducing Failure-to-Initiate ART among People Who Inject Drugs: the IMAT Strategy	" DESCRIPTION (provided by applicant): Starting in the late 1990s, injection drug use, primarily of heroin, has become widespread in Dar es Salaam, Tanzania, threatening to reverse a declining HIV epidemic through increased drug-associated HIV transmission. An estimated 50,000 people who inject drugs (PWID) live in Tanzania. In Dar es Salaam, 42% are estimated to be HIV infected, compared to 9% o…	LAMBDIN, BARROT HOPKINS	1R34DA037787-01	R34	PA-12-130
94	110316	HIV Prevention among Young Female Sex Workers: an Implementation Research Approach	"_ DESCRIPTION (provided by applicant): This four-year K01 Mentored Research Scientist Development Award will provide me with advanced training and mentorship to become an independent investigator in implementation research, integrating methods from epidemiology, social science, and economics to increase engagement of young female sex workers (FSW) in HIV prevention services. My long-term goal is…	NAPIERALA MAVEDZENGE, SUE	1K01MH110316-01	K01	PA-14-044
95	44831	Oregon HIV/Hepatitis and Opioid Prevention and Engagement (OR-HOPE) Study	"Project SummaryThe Oregon HIV/Hepatitis and Opioid Prevention and Engagement (OR-HOPE) study is a two-phase (UG3 & UH3), multi-method study to implement community action teams and a peer ruralcare coordinator intervention in rural Oregon counties at high risk for opioid overdose, hepatitisC, and HIV. The study leverages existing and developing public health and treatmentinfrastructure to impleme…	KORTHUIS, PHILIP TODD	1UG3DA044831-01	UG3	RFA-DA-17-014
96	106351	An mHealth platform for health care workers to link South Africans to HIV care	"_ DESCRIPTION (provided by applicant): The South African National Development Plan recognizes the value of health care delivery models such as home based counselling and testing (HBCT) by aiming to train between 700,000 and 1.3 million community health workers (CHW) to implement community-based health care by 2030. The CHW role include working with households to facilitate access and linkage to …	COMULADA, WARREN SCOTT	1R21MH106351-01A1	R21	PA-14-130
97	103038	Self-Conducted HIV Tests - Improving HIV Prevention in Key Populations	" DESCRIPTION (provided by applicant): HIV testing can decrease risky sexual behavior among HIV-positive men who have sex with men (MSM) and provide a gateway into HIV/AIDS care and treatment. MSM in South Africa, however, do not currently utilize clinic-based HIV testing at a rate commensurate with their risk and too few know their status. In South Africa programs have largely failed to engage M…	LIPPMAN, SHERI ANN	1R21MH103038-01A1	R21	PA-13-303
98	39744	Increasing rural substance-using African American women's access to evidenced-based HIV intervention	"_ DESCRIPTION (provided by applicant): HIV/AIDS continues to be a major public health threat particularly for rural substance-using AA women. Condom use is an effective method of preventing HIV transmission and a number of interventions have been developed to increase condom use among high-risk populations. Such interventions have been shown to increase condom use intentions and behaviors, but t…	HOOD, KRISTINA BEATRICE	1R03DA039744-01	R03	PA-12-282
99	44866	An integrated substance use, violence, and HIV/AIDS syndemic risk-reduction intervention for African American Couples	"PROJECT SUMMARY/ABSTRACTSynergistic interactions between substance use, violence and HIV/AIDS (SAVA syndemic) are closely linkedwith HIV acquisition in the African American (AA) population. However, no interventions have beendeveloped to address SAVA syndemic risk-reduction for currently HIV-negative but high-risk heterosexual AAcouples in the United States (US). This application is focused on a…	MITTAL, MONA	1R03DA044866-01	R03	PA-15-290
100	111392	Project PrEP-R: Network Support to Engage and Retain Younger Black MSM in PrEP Care	"Project Summary/AbstractThis goal of this project is to refine and pilot test a flexible PrEP Retention (PrEP-R) intervention that leveragesorganic social support network members of HIV-negative young Black men who have sex with men (YBMSM)to improve retention in PrEP care. While data exist for YBMSM on PrEP linkage, receipt, and adherence, thereis a lack of empirically tested interventions on a…	BOURIS, ALIDA M	1R34MH111392-01	R34	PA-14-179
101	104058	Next generation partner notification and intervention services	" DESCRIPTION (provided by applicant): This developmental application (R34) requests funds to refine and pilot test a flexible Partner notification services Pre-exposure Prophylaxis (PS-PrEP) intervention that will engage existing department of public health (DPH) partner notification services in linkage to clinical PrEP care for at risk HIV seronegative persons from diverse backgrounds. These fu…	SCHNEIDER, JOHN	1R34MH104058-01	R34	RFA-MH-14-182
102	109395	Peer Navigation to Improve Engagement in Care for HIV-Positive MSM in South Africa	"_ DESCRIPTION (provided by applicant): HIV-positive men who have sex with men (MSM) in South Africa are not optimally engaged in HIV care. In MSM communities in rural Ehlanzeni district of Mpumalanga province, where prevalence is estimated at 23% and incidence at nearly 30 per 100 person-years, less than 10% of HIV-positive MSM are engaged in care or taking ART. Closing the substantial gap betwe…	LANE, TIM	1R34MH109395-01	R34	PA-14-179
103	103054	Measurement-based care for depression in resource-poor settings	" DESCRIPTION (provided by applicant): Mental health comorbidities are common in HIV-infected populations, and depression is frequently the most prevalent and highly neglected despite evidence of is adverse effects on adherence to antiretroviral treatment (ART), cognitive and immunological function, and risky behavior. The measurement, monitoring and support to reduce adverse outcomes and needles…	DEVIEUX, JESSY G	1R21MH103054-01	R21	PA-11-261
104	39842	Improving Antiretroviral Adherence and Persistence using mHealth Tools in HIV-infected Cocaine Users	"_ DESCRIPTION (provided by applicant): Antiretroviral therapy (ART) is effective at lowering HIV-related mortality and reducing transmission among people living with HIV (PLH). Substance use disorders, especially cocaine use disorders (CUDs) greatly reduce ART adherence and persistence on treatment. Because stimulants like CUDs are not amenable to medication-assisted therapy and directly adminis…	ALTICE, FREDERICK LEWIS	1R21DA039842-01A1	R21	PA-14-181
105	39769	Feasibility of SBIRT for Underserved HIV+ Adults 50+ in Primary Care Settings	"_ DESCRIPTION (provided by applicant): The goal of this Mentored Patient-Oriented Research Career Development Award (K23) is to support Dr. Nicole Ennis Whitehead, a Clinical Psychologist, in developing the critical skills necessary to become an independent researcher in the implementation of substance use interventions in real world settings. She seeks to acquire skills in: 4 areas: substance u…	WHITEHEAD, NICOLE ENNIS	1K23DA039769-01A1	K23	PA-14-049
106	113434	HIV self-testing and PrEP to increase testing and prevention uptake among male partners and improve postpartum ART use in PMTCT B+ programs in Uganda	"ABSTRACTUganda has the fifth highest HIV burden globally and one of the highest fertility rates in Africa. Prevention ofmother-to-child transmission Option B+ (PMTCT B+) is national policy in Uganda. To maximize the preventionand clinical benefits of PMTCT B+, the challenges of low HIV testing by male partners and high rates of post-partum discontinuation of antiretroviral therapy (ART), insuffi…	CELUM, CONNIE L	1R01MH113434-01	R01	PA-16-160
107	113384	MySTYLE: Online family-based HIV prevention for non-heterosexual Black adolescent males in the South	"MySTYLE: Online family-based HIV prevention for non-heterosexual Black adolescent males in the SouthIn recent years, the highest rates of HIV in the U.S. have been concentrated among young men who have sexwith men (MSM), especially those of color. Unfortunately, evidenced-based intervention programs for non-heterosexual Black adolescent males (nHBAM) do not exist. Drs. Brown and Crosby have each…	BROWN, LARRY K	1R34MH113384-01A1	R34	PA-17-166
108	5140	Evaluation of TransLife Center: A Locally-Developed Combination Prevention Intervention for Transgender Women at High Risk of HIV Infection	"Combination interventions to reduce disparities in HIV infection for transgender women (TW) who have sexwith men are sorely needed, as this population is one of the highest risk and most underserved groups in theUnited States. The goal of this proposed research project is to evaluate a locally developed and potentiallyeffective intervention, the TransLife Center (TLC), which provides combination…	PERLOFF, JUDY	1U01PS005140-01	U01	RFA-PS-16-003
109	122996	Intervention to increase access to PEP to prevent HIV infection among Black MSM	"_ DESCRIPTION (provided by applicant): Black MSM in the US are affected by HIV at severely disproportionate rates. A key component of HIV prevention for communities at risk is increasing access to and uptake of biomedical HIV prevention, including pre- and post-exposure prophylaxis (PrEP/PEP). PEP is underutilized by those at risk for HIV acquisition after exposure, despite the fact that Centers…	FRYE, VICTORIA	7R21AI122996-02	R21	PA-16-285
110	111391	An RCT to Improve the South African Government's Community Health Workers' Capacities to Deliver Evidence-based Interventions for Optimizing HIV Outcomes and Reducing its Comorbidities	"Abstract Health services and especially community-based health services in Africa are characterized by inefficiency,limited capacity, and poorly-trained personnel. The quality of care in these systems is dependent most heavilyon personnel: training, monitoring, and ongoing quality of the implementation. South Africa is deploying65,000 community health workers (CHW), however, there are almost no …	ROTHERAM-BORUS, MARY JANE	1R01MH111391-01	R01	PA-14-131
111	107337	Adapting the HITSystem to Support PMTCT Retention and ART Adherence	"_ DESCRIPTION (provided by applicant): Despite impressive progress to expand access to HIV testing in antenatal care (ANC) and antiretroviral (ARV) prophylaxis to HIV+ pregnant women, Kenya continues to struggle to provide comprehensive HIV prevention and treatment services for women and infants. Innovative interventions that integrate HIV services and target both system and individual level bar…	KESSLER, SARAH FINOCCHARIO	1R34MH107337-01A1	R34	PA-14-179
112	94629	A Multilevel Comprehensive Response on Uptake and Adherence to HIV Prevention Among Adolescent Girls and Young Women	"PROJECT SUMMARY/ABSTRACT We propose a 5-year cluster randomized trial with a factorial design to evaluate the efficacy of a multi-level intervention that addresses stigma in accessing healthcare, social support, and individual risk behaviorsof adolescent girls and young women (AGYW) in South Africa. We will collaborate with the Department ofHealth to ensure that PrEP is available for all HIV-neg…	WECHSBERG, WENDEE M	1R01HD094629-01	R01	RFA-MH-17-550
113	110296	Integrated PrEP and ART delivered in Ugandan public health clinics to improve HIV and ART outcomes for HIV serodiscordant couples	"ABSTRACTThere has been great progress in the past 30 years towards controlling the HIV epidemic and the tools to end AIDS are now available. One of the most profound tools is antiretrovirals used as HIV treatment (ART) by HIV-positive individuals and pre-exposure prophylaxis (PrEP) by HIV-negative individuals. Each have tremendous benefits for HIV prevention proven in controlled research environ…	HEFFRON, RENEE ANNETTE	1R01MH110296-01A1	R01	PA-13-302
114	85833	Community Intervention for HIV Testing & Care Linkage Among Young MSM in Bulgaria	"_ DESCRIPTION (provided by applicant): Throughout the world, young MSM are disproportionately burdened by HIV infection. Young MSM in low- and middle-income countries often do not seek out HIV testing, are unaware of their HIV-positive status, and do not receive early medical care, compromising their health and contributing to downstream disease incidence. This situation is of great concern in p…	KELLY, JEFFREY A	1R01HD085833-01	R01	RFA-HD-15-017
115	129708	Active_Case_Finding_Testing_and_Linkage_to_Treatment_and_Improved_Survival_(ACTTIS)_Study	"AbstractActive Case Finding (ACF), used to identify people with TB disease, not presenting for their own symptoms,is recommended, but rarely performed outside health faculties in high disease burden settings. Contacts ofa TB case are a key population at extreme risk of both prevalent and incident TB and likely should be includedin ACF strategies. However there is little evidence to support this.…	MARTINSON, NEIL A	5R01AI129708-02	R01	PA-14-131
116	522	GH11-005, S. AFRICA: An implementation science study investigating profiles of men interested in medical male circumcision (MMC), barriers and methods to increase the uptake of MMC among older men	"Title: Evaluating the impact of conditional cash transfers to increase uptake of medical malecircumcision among South African men.PI of the projectMary H. Latka, PhD MPHOther Key PersonnelGavin J. ChurchyardMpho MaraisaneGillian GresakKatherine FieldingAbstract/ Project SummaryThe purpose of this implementation science study is to evaluate the impact of providing menaged 20-49 with a monetary in…	CHARALAMBOUS, SALOME	5U01GH000522-02	U01	RFA-GH-11-005
117	762	GH12-008: Expanding test and treat for HIV prevention in MSM in Kisumu, Kenya	"Men who have sex with men (MSM) in sub-Saharan Africa have 2-4 times higher HIVprevalence than the general male population. The proportion of HIV infections attributable toMSM in Kenya is 20%, yet MSM remain a hidden, vulnerable, and highly stigmatizedpopulation. With the success of the HPTN 052 trial, a find, test, link and retain in care (FTLR)model has renewed promise for HIV prevention, but …	OTIENO, FREDRICK ODHIAMBO	5U01GH000762-02	U01	RFA-GH-12-008
118	41227	Expanding HIV Testing and Prevention to Reach Vulnerable Young Women	"_ DESCRIPTION (provided by applicant): Vulnerable female adolescents in disadvantaged communities in Cape Town who use alcohol and other drugs (AOD) and have dropped out of school experience the greatest burden of new HIV infections in South Africa. The risk for acquiring HIV is perpetuated through intersecting factors of AOD use, gender inequality, sexual risk, victimization, unplanned pregnanc…	WECHSBERG, WENDEE M	1R01DA041227-01	R01	RFA-HD-15-017
119	8090	CBPR for Sexual Health & Reduction of HIV Health Disparities Among MSM in PR	"DESCRIPTION (provided by applicant): While the overall rate of new HIV infections In the U.S. has remained relatively steady since 2006, rates among men who have sex with men (MSM) have significantly increased, particularly in ethnic/racial minority MSM. Similar patterns are seen among MSM in Puerto Rico where high levels of social stigma and bias contribute to poor use of HIV screening and late…	CLATTS, MICHAEL C.	5R24MD008090-02	R24	RFA-MD-12-006
120	40488	RCT of a social-network oriented mhealth based intervention to increase access and adherence to HCV treatment and HIV viral suppression	"_ DESCRIPTION (provided by applicant): There are low levels of continuity of HIV medical care and viral suppression and high rates of HCV among people who inject drugs (PWID). The proposed study is an RCT to improve health outcomes and reduce risk behaviors among HIV/HCV co-infected PWID and their social network members. The experimental condition is a small-group and dyadic based intervention t…	LATKIN, CARL A	1R01DA040488-01	R01	PA-14-137
121	2286	An Integrated Risk Reduction Intervention for Abused African Caribbean Women	"PROJECT SUMMARY (See instructions): This subproject is submitted with the renewal application of the Caribbean Exploratory Research Center University of the Virgin Islands (UVI)in response to the NIMHD Exploratory Centers of Excellence (P20),RFA-MD-11-002. This project is a randomized clinical trial (RCT) to test an intervention designed to reduce the risk of intimate partner violence and associ…	CAMPBELL, DORIS W	5P20MD002286-08	P20	RFA-MD-11-002
122	100939	Preventing & Treating HIV Comorbidities in India: Multi-tiered Strategy for Women	" DESCRIPTION (provided by applicant): The overall objective of this project is to demonstrate that a low cost, cell phone-delivered intervention is a promising, feasible and acceptable way to improve the prevention and treatment outcomes of women in India who are affected by HIV and inter-related mental health and psychosocial risk factors. Over the past decade there have been dramatic improveme…	REYNOLDS, NANCY R	5R21MH100939-02	R21	RFA-AI-12-033
123	22302	Improving HIV and Alcohol-Related Outcomes among HIV+ Persons in Clinic Settings	" DESCRIPTION (provided by applicant): Alcohol consumption at harmful or hazardous levels among HIV-positive (HIV+) persons exacerbates health problems and accelerates HIV disease progression. Antiretroviral therapy (ART) has been the single most important treatment for people living with HIV to optimize viral suppression and slow disease progression. Adherence to ART has considerable public heal…	PARSONS, JEFFREY T	5R01AA022302-02	R01	PA-10-103
124	23963	Use of mHealth Technology for Supporting Symptom Management in Underserved Persons Living with HIV	"_ DESCRIPTION (provided by applicant): HIV has changed from an acute illness to a chronic disease. The success of HIV medications and treatments has significantly altered the course of the disease. While AIDS-related illnesses are no longer the primary threat, a new set of HIV-associated complications have emerged, resulting in a chronic disease that for many will span several decades of life. T…	SCHNALL, REBECCA	1R21HS023963-01	R21	RFA-HS-14-010
125	44826	Community-based, client-centered prevention homes to address the rural opioid epidemic	"PROJECT SUMMARYIn response to RFA-DA-17-014, HIV, HCV and Related Comorbidities in Rural Communities Affected by OpioidInjection Drug Epidemics in the United States: Building Systems for Prevention, Treatment and Control(UG3/UH3), we propose a multi-phase, mixed-methods study that aims to implement and evaluate a novelcommunity response model, which we have named the Community-Based, Client-Cent…	WESTERGAARD, RYAN PATRICK	1UG3DA044826-01	UG3	RFA-DA-17-014
126	131060	A dyad approach to combination HIV prevention in pregnancy for Zambia and Malawi	"PROJECT SUMMARYWomen in sub-Saharan Africa face an unacceptably high risk of HIV acquisition during pregnancy andbreastfeeding. While services to prevent mother-to-child HIV transmission have expanded rapidly in the region,few prevention interventions exist for the majority of pregnant women who initially test HIV-negative. This is amajor missed opportunity that has implications not only for the…	CHI, BENJAMIN H	5R01AI131060-02	R01	PAR-16-124
127	109358	Developing an Implementation Program to Optimize Uptake of HIV Pre-Exposure Prophylaxis among Black Women in Primary Care Settings	"_ DESCRIPTION (provided by applicant): Dr. Charlene Flash is an Assistant Professor of Medicine at Baylor College of Medicine. Her long-term career goal is to become an independent investigator and national leader in eliminating health care disparities in HIV. She strives to master the development and evaluation of theory-driven approaches to bio-behavioral HIV prevention, including pre-exposure…	FLASH, CHARLENE A	1K23MH109358-01	K23	PA-14-049
128	4503	MassREACH will evaluate the effectiveness of novel public health delivered interv	" DESCRIPTION (provided by applicant): The Massachusetts Department of Public Health (MDPH) Bureau of Infectious Disease (BID) will evaluate the effectiveness of a novel public health delivered intervention, driven by use of surveillance data, to (re-)engage PLWHA identified as out-of-care. The proposed research project, the 'Massachusetts Retention, Engagement, and Adherence to Care for Health' …	DEMARIA, ALFRED	1U01PS004503-01	U01	RFA-PS-14-001
129	111366	Impact of Integrated HIV/NCD Screening on HIV Testing Uptake and Engagement in HIV Care: an RCT in Kisarawe, Tanzania	"PROJECT SUMMARY / ABSTRACTHIV testing is often shunned in community settings due to the stigma of HIV-centric services. Our recent pilotstudy strongly suggest that integration of a package of screening that include HIV, diabetes, and hypertensionhold promise of substantially increasing the uptake of HIV testing while simultaneously providing direly neededcommunity screening for non-communicable …	SWEAT, MICHAEL D	1R01MH111366-01	R01	PA-13-302
130	120796	Mentoring new investigators in PMTCT implementation research	"_ DESCRIPTION (provided by applicant): This K24 proposal builds upon a decade of clinical and epidemiologic research in Zambia, where the candidate - Benjamin Chi, MD, MSc - has lived since 2003. The application is timed to correspond with an important midcareer transition, as Dr. Chi returns to the U.S. in July 2015 to coordinate his ongoing global research and training activities from the Univ…	CHI, BENJAMIN H	1K24AI120796-01A1	K24	PA-14-047
131	124968	Impact of a novel screening program to detect acute and prevalent HIV infection and reduce HIV transmission	"Project SummaryDetection and management of acute HIV infection (AHI) is a clinical and public health emergency, and HIVinfections diagnosed among young adults are usually recent. Young adults with recent HIV acquisitionfrequently seek care for symptoms, and could potentially be diagnosed through the health care system.Although over 50% of persons living with HIV infection in Kenya are unaware of…	GRAHAM, SUSAN MARIE	1R01AI124968-01A1	R01	PA-13-302
132	17573	Improving the HIV PrEP Cascade using an Intervention for Healthcare Providers	"Abstract/Project Summary: HIV pre-exposure prophylaxis (PrEP) has been shown to be highly effective for HIV prevention inrandomized clinical trials but uptake of PrEP in the U.S. has been limited. One of the barriers to PrEPimplementation is lack of healthcare provider (HCP) knowledge and willingness to prescribe it. As outcomes ofcurrent PrEP formulations in real-world settings and different po…	SABERI, PARYA	1R01NR017573-01	R01	RFA-MH-17-360
133	35280	Enhanced Access to HIV Care for Drug Users in San Juan, Puerto Rico	" DESCRIPTION (provided by applicant): Recent scientific advances demonstrate that for people living with HIV, antiretroviral therapy (ART) is the most effective strategy to improve immune function, reduce morbidity, improve quality of life, prolong survival, and prevent HIV transmission. Translating this knowledge into practice, however, requires prompt diagnosis and linkage to care, entry into …	METSCH, LISA R	5R01DA035280-02	R01	PA-11-260
134	41072	A Structural Intervention to Improve Substance Abuse Diagnosis and Treatment Practices in HIV Clinic Settings	"_ DESCRIPTION (provided by applicant): Substance abuse and dependence is highly prevalent among people living with HIV and significantly exacerbates morbidity and mortality and accelerates HIV disease progression. Antiretroviral therapy (ART) has been the single most important treatment for slowing disease progression. ART adherence and HIV primary care are affected by a complex array of factors…	VENTUNEAC, ANA MARIA	1R01DA041072-01	R01	RFA-DA-15-013
135	122797	High-yield HIV testing, facilitated linkage to care, and prevention for female youth in Kenya	"_ DESCRIPTION (provided by applicant): HIV prevalence in sub-Saharan Africa (SSA) is highest of any global region, and females in SSA are at highest risk. In Kenya, adult HIV prevalence has declined nationally except in the west (Nyanza). HIV incidence among Kenyan youth aged 15-24 did not change between 2007-12, suggesting that more innovative and effective HIV prevention and treatment is urgen…	KURTH, ANN ELIZABETH	1R01AI122797-01	R01	RFA-HD-15-017
136	107275	CHWs, mHealth, and Combination HIV Prevention in a Hotspot: A Randomized Trial	"_ DESCRIPTION (provided by applicant): Kasensero, Uganda, a fishing community on Lake Victoria, is a representative HIV 'hotspot' with extremely high HIV prevalence (44.3%) and incidence (~3.9/100py), yet low HIV service utilization. Hotspots such as Kasensero may seed and sustain HIV in general populations, compromising national and regional HIV control efforts. PEPFAR, UNAIDS, and WHO have rec…	CHANG, LARRY WILLIAM	1R01MH107275-01	R01	PA-13-302
137	106388	Does preference-based HIV testing increase uptake in high risk populations?	"_ DESCRIPTION (provided by applicant): HIV counseling and testing (HCT) is a highly cost-effective intervention for increasing serostatus awareness, a point of entry into HIV care and treatment, and an important means of primary and secondary HIV prevention. Public health officials have called for dramatic increases in HIV testing to achieve an HIV-free generation. However, testing rates are pla…	OSTERMANN, JAN	1R01MH106388-01A1	R01	PA-13-302
138	114692	Making it last: A randomized, controlled trial of a home care system to promote persistence in PrEP care	"PROJECT SUMMARY/ABSTRACTHIV pre-exposure prophylaxis (PrEP) has been shown in efficacy and effectiveness trials to achieve high levelsof protection, with over 95% protection among those with measurable levels of medication that indicateadherence. This provides a substantial public health opportunity, with the US Centers for Disease Control andPrevention (CDC) estimating that approximately 1.2 mi…	SIEGLER, AARON JULIUS	1R01MH114692-01	R01	RFA-MH-17-360
139	117065	Incentives for Suppression of HIV-1 RNA in People Living with HIV	"_ DESCRIPTION (provided by applicant): Consistent use of antiretroviral medications by adults living with HIV can suppress plasma HIV-1 RNA (viral load) to undetectable levels and thereby improve survival rates and quality of life, and reduce HIV-related infections, health care costs, and transmission of HIV. Despite the potential benefits of antiretroviral therapy, adults living wih HIV have no…	SILVERMAN, KENNETH	1R01AI117065-01A1	R01	PA-14-126
140	117793	PROMISE - Program Refinements to Optimize Model Impact and Scalability based on Evidence	"Abstract In New York, the achievement of 90-90-90 goals is jeopardized not by limited access to affordable care and treatment,but by persistent disparities in HIV viral suppression (VS). Complex behavioral and structural barriers to achieving andmaintaining VS require coordinated, combination approaches to meet medical and social service needs. In 2009, at 28Ryan White Part A (RWPA)-funded agenc…	NASH, DENIS	1R01MH117793-01	R01	PA-17-194
141	122319	Novel Mass Spectrometry Imaging Methods to Quantify Antiretroviral Adherence	"_ DESCRIPTION (provided by applicant): Adherence to antiretroviral (ARV) therapy is critical for achieving HIV RNA suppression in HIV-infected patients and for preventing HIV acquisition in uninfected individuals using pre-exposure prophylaxis (PrEP). Yet a high level of adherence is challenging for HIV-infected individuals on life-long ARVs, and for HIV-negative individuals using daily PrEP who…	KASHUBA, ANGELA D	1R01AI122319-01	R01	RFA-AI-14-071
142	2115	GH16-005, Lesotho, Provide Miner-friendly SErvices for Integrated TB/HIV Care (PROMISE)	"PROJECT SUMMARY With one of the world's most severe HIV and TB epidemics and an economy dependent upon labormigration to South African mines, Lesotho is an optimal setting to study the effectiveness of TB/HIV integrationstrategies. HIV prevalence in Lesotho is 23%, the world's second highest; the TB incidence rate of 852 per100,000 is the world's highest; 72% of TB patients are HIV positive. Bas…	HOWARD, ANDREA ALLOCCO	1U01GH002115-01	U01	RFA-GH-16-005
143	43122	Health and Justice: A Continuum of Care for HIV and SU for Justice-involved Youth	"Justice-involved youth (JIY) aged 18-24 are at significant risk for HIV but are unlikely to know their HIV status.Rates of HIV in justice populations are 2-5 times higher than the general population, yet despite this risk, HIVtesting in justice settings, particularly community supervision programs, is not universal. Even afteridentification, data also suggest that linkage to community HIV care i…	ELKINGTON, KATHERINE S	1R01DA043122-01	R01	RFA-DA-16-010
144	95676	Interagency Collaboration to Implement Effective Behavioral Interventions	"DESCRIPTION (provided by applicant): Policymakers, researchers and the public have called for interagency collaboration - service providers' mutual referrals, information sharing, service evaluation and outcome dissemination. Interagency collaboration improves communication between counselors, program workers, educators, and service coordinators, thus improving integration of services and overal…	PINTO, ROGERIO M.	5R01MH095676-06	R01	PA-14-078
145	10657	Adaptation and Implementation of Project Encuentro in the U.S.-Mexico Border	"_ DESCRIPTION (provided by applicant): The proposed project is a research collaboration between the University of Texas at El Paso, The Alliance for Border Collaborative and Program Comparers to adapt, implement, and evaluate a multi-level, community-based, HIV prevention intervention (Project Encuentro). The intervention will target active heroin and crack users and consists of increasing acces…	LECHUGA, JULIA	1U01MD010657-01	U01	RFA-MD-15-010
146	41063	Improving HIV Service Delivery for People who Inject Drugs in Kazakhstan	"_ DESCRIPTION (provided by applicant): Driven by injection drug use, Kazakhstan and other Central Asian nations are currently experiencing the fastest growing HIV incidence in the world and continue to report huge gaps in the continuum of HIV care for PWID. According to 2014 national data, only one-third of the estimated 19,000 HIV-positive PWID in Kazakhstan are ever linked to HIV care and only…	EL-BASSEL, NABILA	1R01DA041063-01	R01	RFA-DA-15-013
147	80465	B positive_A population based evaluation of expanded ART access in pregnancy	" DESCRIPTION (provided by applicant): Universal three-drug antiretroviral therapy (ART) for HIV-infected women offers many advantages in terms of preventing HIV transmission to children, safer breastfeeding, improved maternal health, reduced sexual transmission of HIV, and simplified treatment programs. Safety of increased ART exposure during pregnancy and conception for mothers and their childr…	BOULLE, ANDREW MARC	1R01HD080465-01	R01	RFA-HD-14-027
148	44822	Implementing a Community-Based Response to the Opioid Epidemic in Rural Ohio	"PROJECT SUMMARY/ABSTRACT Ohio is experiencing one of the worst opioid injection epidemics in the country. The epidemic has severelyaffected rural Appalachian counties in southern Ohio, leading to a surge in overdose fatalities. OhioÃªs heroin-related overdose rate is five times the national rate. In addition to overdose deaths, HCV has increased 400%between 2009-2013 and neonatal abstinence synd…	MILLER, WILLIAM C	1UG3DA044822-01	UG3	RFA-DA-17-014
149	113435	Scaling up the systems analysis and improvement approach for prevention of mother-to-child HIV transmission in Mozambique (SAIA-SCALE)	"Despite significant increases in global health investment and the availability of low-cost, efficaciousinterventions designed to prevent mother to child HIV transmission (PMTCT) in low and middle incomecountries with high HIV burden, the translation of these scientific advances into effective delivery strategies hasbeen slow, uneven and incomplete. As a result, pediatric HIV infection remains la…	SHERR, KENNETH	1R01MH113435-01	R01	PA-14-131
150	36226	Translational research to increase service access for NYS juvenile probationers	"DESCRIPTION (provided by applicant): The burden of unmet mental health and substance use need and HIV risk among youths in the juvenile justice system is alarmingly high. A behavioral Continuum of Care approach, emphasizing coordination of services across multiple sectors of care, has promise for addressing unmet needs across these domains. Although evidence-based practices (EBPs) for identifica…	WASSERMAN, GAIL A	5U01DA036226-02	U01	RFA-DA-13-009
151	41237	Mobile Application to Improve Care Coordination among HIV Clinic and Substance Use Treatment Providers	"Project Summary/AbstractDrug use is associated with poor linkages to HIV care, reduced retention in care, increased sexual riskbehavior, and decreased adherence to medications, leading to inferior clinical outcomes, and increased HIVtransmission. HIV-infected people who use drugs (HPWUD) have higher rates of co-occurring psychiatric andmedical diagnoses, resulting in increased utilization of ser…	CLABORN, KASEY R	1R34DA041237-01A1	R34	PA-15-268
152	103198	Activating Treatment as Prevention through Community Mobilization in South Africa	" DESCRIPTION (provided by applicant): HIV transmission can be decreased substantially by reducing the proportion of undiagnosed infections and expanding early and consistent use of antiretroviral therapy (ART). In fact, Treatment as Prevention (TasP) has been proposed as key to ending the HIV epidemic. To activate TasP in high prevalence countries, like South Africa, communities must be motivate…	LIPPMAN, SHERI ANN	1R01MH103198-01A1	R01	PA-13-302
153	44822	Mitigating the Outcomes Associated with the Injection Drug Use Epidemic in Southern Appalachia	"Acute hepatitis C virus (HCV) infections in North Carolina increased 228% and heroin-related deaths increased884% between 2010 and 2015. The NC Department of Health and Human Services (DHHS) conducted avulnerability assessment and identified eight rural western counties with high rates of acute HCV, chronic HCV,and opioid overdose fatalities. RTI International, the University of NC at Chapel Hil…	ZULE, WILLIAM A	1UG3DA044823-01	UG3	RFA-DA-17-014
154	103034	A Structural Intervention for Most-At-Risk Populations in Mombasa, Kenya	" DESCRIPTION (provided by applicant): Female sex workers (FSWs) are at heightened risk for acquiring and transmitting HIV infection because of biological, behavioral and structural risk factors. In Kenya's Coast Province, the site of the proposed study and a hotspot for sex work, sex workers and clients accounted for 18.2% of new HIV infections, and men who have sex with men, including those who…	MANTELL, JOANNE ELLEN	1R01MH103034-01	R01	PA-11-275
155	99981	ASSESSING HIV SCREENING IN AFRICAN AMERICAN CHURCHES	" DESCRIPTION (provided by applicant): CDC's HIV screening guidelines encourage routine screening of all individuals aged 13 to 64 in medical settings. However, many African Americans (AAs) have limited access to health care and barriers to HIV services may prohibit some from seeking HIV screening. The African American church is an institution with extensive influence in Black communities and may…	BERKLEY-PATTON, JANNETTE YVONNE	1R01MH099981-01A1	R01	PA-11-260
156	41065	Universal for all, frequent for some: HIV testing in school-based health centers	"_ DESCRIPTION (provided by applicant): The CDC requires offering an HIV test in health care settings to adolescents aged >13; unfortunately only a small proportion of youth are tested. Compared to adults, larger proportions of youth drop out at all steps of the HIV treatment cascade. Thus, although HIV incidence nationally is relatively stable, the rate of new HIV infections among young persons …	SANDFORT, THEODORUS G.M.	1R01DA041065-01	R01	RFA-DA-15-019
157	2119	RAPID-VL: Optimizing HIV Viral Load Monitoring and Outcomes for High-Risk Populations	"PROJECT SUMMARY/ABSTRACT:HIV viral load (VL) monitoring is a crucial component of the ongoing scale-up of antiretroviral therapy (ART) inSub-Saharan Africa. Uganda recently launched a nationwide VL testing system; however, significantimplementation gaps have emerged in three critical areas: (1) inadequate VL ordering, (2) slow generation andreporting of VL results, and (3) suboptimal interpretat…	JAIN, VIVEK	1U01GH002119-01	U01	RFA-GH-16-005
158	731	GH12-008: Community Home Based India Prevention of Mother To Child Transmission study	"SummaryTo address the significant burden of HIV-infected mothers and children in India, the National AIDS ControlOrganization (NACO) and Maharashtra State AIDS Control Society (MSACS) are preparing to implement the2010 revised World Health Organization (WHO) prevention of mother-to-child HIV transmission (PMTCT)guidelines in April 2012. This updated PMTCT program in India has four major componen…	SURYAVANSHI, NISHI PADMAKAR	5U01GH000731-02	U01	RFA-GH-12-008
159	15409	A community-based implementation model for HIV prevention and testing in Malawi	"_ DESCRIPTION (provided by applicant): In response to NIH's call for empirically-supported models to implement research-tested health behavior change interventions, we will test a 3-step (prepare, roll-out, and sustain) Community Implementation Model (Model) in low-resource African communities. The Model is adapted from a theory-based model that was effective in implementing a hospital-based int…	NORR, KATHLEEN F	1R01NR015409-01A1	R01	PAR-13-055
160	22882	Implementation Research for Vulnerable Women in South Africa	" DESCRIPTION (provided by applicant): Recent estimates of HIV prevalence among women in South Africa exceed 40%. Vulnerable women living with HIV or at risk of HIV in South Africa face barriers to protecting themselves because of gender-based violence (GBV) and alcohol and other drug (AOD) use. AOD use reduces the likelihood of testing for HIV and access to antiretroviral therapy (ART) among tho…	WECHSBERG, WENDEE M	1R01AA022882-01	R01	RFA-AA-13-003
161	19072	Behavioral interventions to reduce heavy drinking in HIV-infected men in primary care.	"PROJECT SUMMARY Heavy drinking in HIV-infected patients can lead to low antiretroviral therapy adherence and poor virologic control, greater sexual risk taking, increased risk of liver disease, and decreased cognitive function. Therefore, reductions in drinking may have particularly positive and widespread effects in HIV-infected patients. Men who have sex with men (MSM) continue to represent th…	KAHLER, CHRISTOPHER W.	2P01AA019072-06	P01	RFA-AA-14-002
162	41067	Working with HIV clinics to adopt addiction treatments using Implementation Facilitation (WHAT IF?)	"_ DESCRIPTION (provided by applicant): Tobacco, alcohol and opioid use disorders threaten the health of HIV-infected patients. What if evidence-based counseling and medication treatments for tobacco, alcohol and opioid use disorders (herein referred to as addiction treatments) were routinely provided in HIV clinics? Implementation Facilitation is an established and reproducible strategy to incre…	FIELLIN, DAVID	1R01DA041067-01	R01	RFA-DA-15-013
163	41071	Employing eSBI in a Community-based HIV Testing Environment for At-risk Youth	"_ DESCRIPTION (provided by applicant): Recent estimates of U.S. HIV incidence indicate that young people aged 13 to 25 account for more than a 25% of new infections, with the majority of cases among young men who have sex with men (YMSM). While official incidence statistics are not differentiated by transgender status, local estimates indicate extremely high rates of unrecognized HIV infection a…	GAROFALO, ROBERT	1R01DA041071-01	R01	RFA-DA-15-019
164	45556	Building on Needle Exchange to Optimize HIV Prevention/Treatment	"7. PROJECT SUMMARYBiomedical interventions that have direct applicability to people who inject drugs (PWID) have flourished overthe past 15 years (HIV treatment as prevention, pre-exposure prophylaxis, office-based medication-assistedtreatment (MAT) with buprenorphine, and hepatitis C virus (HCV) treatment with direct acting agents).However, penetration of these interventions among PWID is low r…	LUCAS, GREGORY M	1R01DA045556-01	R01	RFA-DA-17-024
165	106378	Implementing HIV Evidence Based Interventions for African American Women in Church Settings	"_ DESCRIPTION (provided by applicant): The primary training objectives of the proposed K23 Mentored Patient-Oriented Research Development Award is to develop expertise in advanced quantitative methods and multilevel data analysis, implementation science and social network methodologies. This will build on my existing training in qualitative methods, community based approaches, and African Americ…	STEWART, JENNIFER M	1K23MH106378-01A1	K23	PA-14-049
166	109371	PrEP uptake, adherence & retention for African American MSM in Mississippi	"_ DESCRIPTION (provided by applicant): Young, African American men who have sex with men (YMSM) in the Deep South are disproportionately impacted by the HIV/AIDS epidemic. A once daily medication (emtricitabine/tenofovir) known as pre-exposure prophylaxis (PrEP) can dramatically reduce HIV acquisition among MSM but behavioral and social challenges undermine its optimal uptake, use and efficacy. …	NUNN, AMY STEWART	1R34MH109371-01A1	R34	PA-14-179
167	22067	Intervention to Enhance PrEP Uptake and Adherence in a Community-Based Setting	"DESCRIPTION (provided by applicant): Pre-exposure prophylaxis (PrEP) refers to daily or intermittent oral administration of antiretroviral drugs designed to protect high-risk HIV-negativeindividuals from infection. As PrEP is, at present, the most promising biomedical HIV prevention tool, the Centers for Disease Control and Prevention (CDC) released interim guidance for health care providers in …	GOLUB, SARIT A.	3R01AA022067-04S1	R01	PA-15-329
168	38530	A Bundled Rapid HIV/HCV Testing Intervention to Increase Receipt of Test Results	"_ DESCRIPTION (provided by applicant): We propose to develop and test a bundled rapid HIV/HCV testing intervention (joint offer of HIV and HCV testing at the point of service), whose aim is to increase the receipt of rapid HIV and rapid HCV test results among patients of drug abuse treatment programs. Over 1.1 million people in the U.S. are living with HIV, 3.2 million are living with HCV and an…	FRIMPONG, JEMIMA A.	1R34DA038530-01A1	R34	PA-12-231
169	39783	Mentorship and Research in HIV and Addiction Prevention Among Traumatized Youth	"_ DESCRIPTION (provided by applicant): The purpose of this K24 proposal is to enhance exponentially Dr. Carla Kmett Danielson's mentorship and research program in innovative approaches to risk reduction of HIV infection and addiction among adolescents, with a particular focus on trauma-exposed populations. Dr. Danielson, a clinical psychologist and scientist, is the ideal candidate for this mech…	DANIELSON, CARLA KMETT	1K24DA039783-01	K24	PA-14-047
170	41243	A structural HIV prevention intervention targeting high-risk women	"_ DESCRIPTION (provided by applicant): Three decades into the HIV epidemic, high HIV/STI rates persist among FSWs throughout the world, and research on this population in the U.S. is scarce. FSWs experience a unique set of vulnerabilities associated with structural factors such stigma, and unsafe work environments. These factors inhibit protective sexual behaviors and seeking of HIV testing, car…	SHERMAN, SUSAN GAIL	1R01DA041243-01A1	R01	PA-12-281
171	23478	Web-facilitated intervention for heavy drinking and HIV risk	"_ DESCRIPTION (provided by applicant): Annual rates of new HIV infections among men who have sex with men (MSM) in the United States continue to grow rapidly, despite stability or decline among other groups. This trend highlights the ongoing importance of developing new tools to fight the continued expansion of the HIV epidemic among MSM. Although a number of sex risk reduction interventions exi…	WRAY, TYLER BLAKE	1R34AA023478-01A1	R34	PA-13-078
172	41901	Hybrid Effectiveness-Implementation Trial for ART Adherence and Substance Use in HIV Care in South Africa	"_ DESCRIPTION (provided by applicant): Substance abuse is largely not addressed in HIV care in South Africa (SA). This is despite the fact that SA has the largest number of people living withHIV/AIDS globally, and that substance abuse is prevalent and associated with worse antiretroviral therapy (ART) adherence. Implementing evidence-based interventions for substance abuse and ART nonadherence i…	MAGIDSON, JESSICA F	1K23DA041901-01	K23	PA-14-049
173	2118	GH16-005, Zimbabwe, Implementing a sustainable adherence intervention, monitoring virologic suppression and drug resistance among HIV-infected adolescents receiving Antiretroviral treatment	"Program Director/Principal Investigator (Last, First, Middle): Makadzange, Azure TariroIn 2014 UNAIDS set ambitious goals to achieve 90% virologic suppression rates among individuals on ART. InZimbabwe this is an ambitious target particularly among adolescents; &lt;5% of HIV infected individuals receivedHIV viral load (VL) testing in 2015 and treatment failure rates among adolescents range betwe…	NDHLOVU, CHIRATIDZO ELLEN	5U01GH002118-03	U01	RFA-GH-16-005
174	110026	Do lottery incentive strategies increase engagement in HIV care and uptake of antiretroviral therapy among South African men?	"_ DESCRIPTION (provided by applicant): Antiretroviral therapy (ART) prevents HIV morbidity, mortality and transmission. When ART is used, the life expectancy of HIV-positive persons in Africa is comparable to that of HIV-negative persons. However, HIV- associated mortality continues to be high, particularly among hard to reach populations such as men. Of the 2.6 million South Africans on ART onl…	BARNABAS, RUANNE VANESSA	1R21MH110026-01	R21	RFA-AI-15-021
175	98667	Integrating HIV and Depression Self Care to Improve Adherence in Perinatal Women	" DESCRIPTION (provided by applicant): Women in low-resource countries are at high risk for co-morbid HIV and perinatal depression, yet are the least likely to obtain mental health and HIV treatment services because of a variety of personal, practical and organizational constraints. Independently, HIV and perinatal depression place women and their children at risk for poor health outcomes; togeth…	REYNOLDS, NANCY R	1R21MH098667-01A1	R21	PA-12-215
176	2109	Reaching 90% target of HIV viral suppression: The role of point of care VL monitoring in resources constrained settings	"PROJECT SUMMARYThe UNAIDS 90-90-90 goals for 2020 represents an ambitious strategy to end the AIDS epidemic. The thirdtarget envisions 90% of all patients receiving antiretroviral therapy to be virally suppressed. In 2013, WHOrecommended the transition to viral load (VL) monitoring for all patients on ART for more than 6 months and atleast at 12-month intervals thereafter. While VL testing is th…	AGBAJI, OCHE OCHAI	1U01GH002109-01	U01	RFA-GH-16-005
177	33833	A Smart Phone App to Improve ART Adherence among HIV+ Stimulant-using MSM	" DESCRIPTION (provided by applicant): Stimulant use is prevalent among men who have sex with men (MSM) and is associated with sub-optimal adherence to antiretroviral therapy (ART), poor clinical outcomes, and sexual risk-taking. Moreover, MSM represent a unique population, whose intervention needs vary from their heterosexual counterparts. For these reasons, HIV-positive stimulant-using MSM (HIV…	HORVATH, KEITH JOSEPH	5R34DA033833-03	R34	PA-12-118
178	4967	Positive Health Check Evaluation Trial	"_ DESCRIPTION (provided by applicant): This application seeks to evaluate the impact of Positive Health Check (PHC) on clinical outcomes of HIV- positive patients > 18 years. The specific aims of the study are to 1) test the impact of PHC on achieving better clinical outcomes (i.e., viral load suppression, ART prescription refills, clinic appointment attendance) and reducing HIV risk (sexually t…	LEWIS, MEGAN A	1U18PS004967-01	U18	RFA-PS-15-001
179	113475	An adaptive treatment intervention for depression and engagement in HIV care among Latinos living with HIV	"6. PROJECT SUMMARY/ABSTRACTThis K01 Mentored Research Scientist Development Award will support the training of the PrincipalInvestigator and the conduct of original research in the area of mobile health, sequential multiple assignmentrandomized trial designs (SMART), and implementation science. The goal of the training and research will beto treat problems with depression in sample of Latinos li…	SAUCEDA, JOHN ANDREW	1K01MH113475-01	K01	PA-16-190
180	44829	Ending transmission of HIV, HCV, and STDs and overdose in rural communities of people who inject drugs (ETHIC)	"ABSTRACTOutbreaks of HIV and HCV in rural areas of the Midwest have been associated with syringe-sharing amongpartners injecting nonmedical prescription opioids. Illinois ranks as the third highest state in percentageincrease in death rates involving synthetic opiates between 2014-2015. The southernmost 16 counties ofIllinois comprise the Illinois Delta Region (IDR) and share many of the charact…	PHO, MAI TUYET	1UG3DA044829-01	UG3	RFA-DA-17-014
181	125498	Delivering PrEP in Pregnancy	"_ DESCRIPTION (provided by applicant) Women living in regions with high HIV prevalence are at high risk of HIV acquisition in pregnancy and postpartum because they infrequently use condoms, do not know their partner's HIV status, and have biologic changes or changes in their partner's sexual partnerships that increase susceptibility. Oral pre-exposure antiretroviral prophylaxis (PrEP) is an attr…	JOHN-STEWART, GRACE	1R01AI125498-01	R01	PA-13-302
182	43130	A Cluster RCT to Increase HIV Testing in Substance Use Treatment Programs	"Project Summary/AbstractApproximately one in eight people living with HIV in the US are unaware of their infection and the majority ofadults in the US have never been HIV tested. The CDC and WHO have called for expanding HIV testing insettings where high-risk persons receive health services, including opioid treatment programs (OTPs).Persons who use opioids and other substances have high HIV ris…	METSCH, LISA R	1R01DA043130-01	R01	RFA-DA-16-011
183	87994	Intervention for Sustained Testing and Retention (iSTAR) Among HIV-infected Patients	"_ DESCRIPTION (provided by applicant): Globally, Nigeria has the 2nd largest number of: a) people living with HIV, b) new HIV infections, and c) pregnant women living with HIV. In 2013 only 17.1% of women of childbearing age 15-49 years received an HIV test (preceding 12-months) and only 27% of the estimated 190,000 HIV-infected pregnant women in Nigeria who delivered babies received antiretrovi…	EZEANOLUE, ECHEZONA EDOZIE	3R01HD087994-01S1	R01	RFA-AI-15-020
184	14782	Facilitating HIV/AIDS and HIV Testing Literacy for Emergency Department Patients	" DESCRIPTION (provided by applicant): The Centers for Disease Control and Prevention (CDC) recommends that all patients should receive information about HIV/AIDS and HIV testing orally or in writing at every HIV testing encounter. However, for busy emergency departments (EDs), delivering information orally is a barrier to HIV testing, and written brochures likely are not useful for those with lo…	MERCHANT, ROLAND C	1R01NR014782-01A1	R01	PAR-13-130
185	114438	Evaluating Demand Generation (Stylish Man) for HIV/Family Planning Services Rakai	" DESCRIPTION (provided by applicant): In response to PAR-13-055 for Dissemination and Implementation Research in Health, we propose to test a novel demand generation strategy, the 'Stylish Man', to increase uptake of Combined HIV Prevention (CHP) in Rakai, Uganda. CHP includes evidence-based biomedical interventions, including safe male circumcision (SMC), antiretroviral therapy (ART) and preven…	WAWER, MARIA J	1R01AI114438-01	R01	PA-13-302
186	85780	Translating Oral-HIV Testing to Low Income, Low Literacy Youth in Tanzania	"_ DESCRIPTION (provided by applicant): In test-and-treat HIV prevention, HIV testing and linkage-to-care (LTC) are pivotal steps. However in low- income Sub-Saharan African countries, there are many underserved areas with low access to HIV testing and LTC. Tanzania is among those countries with high HIV prevalence, a generalized epidemic, low access to care, and large population segments who are…	CATANIA, JOSEPH A	1R01HD085780-01	R01	RFA-HD-15-017
187	105534	Bringing South African Men into HIV Counseling and Testing (HCT) and Care	"_ DESCRIPTION (provided by applicant): The ultimate objective of this research is to provide evidence-based strategies to improve treatment of HIV+ men. Treatment as prevention (TasP) can only work through a three step process: (1) Testing a significant proportion of the population, (2) linkage to care and (3) maintaining in care a significant proportion of HIV+ individuals to the point of viral…	COATES, THOMAS J.	1R01MH105534-01A1	R01	PA-13-302
188	89886	A Comprehensive Community-based Strategy to Optimize the HIV Prevention and Treatment Continuum for Youth At HIV Risk, Acutely Infected and with Established HIV Infection	"Project Summary/Abstract America's increasing HIV epidemic among youth aged 12-24 and our concurrent failure to identify, link tocare, and achieve viral suppression among youth living with HIV (YLH) suggests the need to identify novelcommunity-based strategies to leverage gateways and settings where high risk and infected youth can beengaged in HIV prevention and treatment. Scientific successes …	ROTHERAM-BORUS, MARY JANE	1U19HD089886-01	U19	RFA-HD-16-035
189	38122	A Multimedia HIV/STI Intervention for Black Drug-involved Women on Probation	" DESCRIPTION (provided by applicant): The proposed study is a randomized controlled trial (RCT) that will rigorously evaluate the effectiveness and cost-effectiveness of delivering a multimedia evidence-based intervention (WORTH) and streamlined HIV testing to prevent HIV and other sexually transmitted infections (STIs) with Black/African-American (hereafter referred to as Black) women drug user…	GILBERT, LOUISA	1R01DA038122-01	R01	RFA-DA-14-010
190	5181	Engaging African American and Latino MSM for HIV Testing and Prevention Services through Technology	"AbstractMen who have sex with men (MSM) are a key risk group in the United States and are disproportionatelyimpacted in terms of HIV prevalence. The disparities experienced by MSM, and especially by Black andHispanic MSM, are explicitly recognized in the National HIV AIDS Strategy, which calls for reducing disparitiesexperienced by MSM, especially MSM of color. HIV testing is a key component of …	SULLIVAN, PATRICK SEAN	1U01PS005181-01	U01	RFA-PS-17-003
191	80477	Maximizing adherence and retention for women and infants in the context of Option	" DESCRIPTION (provided by applicant): In order to eliminate new pediatric HIV infections, save maternal lives, and simplify antiretroviral therapy (ART) implementation in settings with generalized HIV epidemics, current WHO guidance recommends lifelong triple ART for all pregnant and breastfeeding women (Option B+). However, despite the promise of Option B+ to remove logistical barriers and to p…	ABUOGI, LISA LYNN	1R01HD080477-01	R01	RFA-HD-14-027
192	104123	Adaptive Strategies for Preventing & Treating Lapses of Retention in Care (AdaPT)	" DESCRIPTION (provided by applicant): Retaining HIV-infected patients in care is critical to a successful response to HIV/AIDS in Africa, but loss to follow-up after enrollment often reaches 20%-40% by two years, placing millions of patients at risk of poor outcomes. A strategy to optimize retention within resource constraints is urgently needed, but must first overcome two critical challenges. …	GENG, ELVIN H.	1R01MH104123-01	R01	PA-11-271
193	23727	Comparative Effectiveness Trial for Retention-Adherence-Health	" DESCRIPTION (provided by applicant): This research will compare two delivery formats for effective individually-tailored behavioral self-regulation counseling - clinic-based vs. cell phonedelivered - to improve treatment retention and adherence in people living with HIV in resource limited small cities and rural areas. Engagement, retention, and adherence to care are necessary to achieve HIV su…	KALICHMAN, SETH C	1R01AA023727-01	R01	RFA-AA-14-004
194	40244	Reaching the hardest of the hard-to-reach	"_ DESCRIPTION (provided by applicant): UNAIDS has set an ambitious target of 90-90-90 by 2020 to help end the AIDS epidemic wherein 90% of all HIV-infected people will know their status, 90% of those aware of their status will receive combination antiretroviral therapy (cART) and 90% of those on therapy will achieve virologic suppression. However, for this vision to be realized, 90-90-90 needs t…	SOLOMON, SUNIL SUHAS	1DP2DA040244-01	DP2	RFA-DA-15-007
195	111602	Secondary distribution of HIV self-tests: an innovative strategy for promoting male partner testing and reducing risk	"Project TitleSecondary distribution of HIV self-tests by female sex workers: an innovative strategy for promoting malepartner testing and reducing HIV risk.Project Summary/AbstractGreater uptake of HIV testing among those likely to be HIV-infected is vital for meeting the first of the UNAIDSâ€“90-90-90â€ targets. However, roughly 55% of HIV-infected individuals in sub-Saharan Africa remain unaw…	THIRUMURTHY, HARSHA	1R01MH111602-01	R01	PA-13-302
196	36604	A randomized clinical trial of SBIRT services in school-based health centers	" DESCRIPTION (provided by applicant): Substance use among adolescents continues to be highly prevalent in the US. Likewise, many adolescents engage in sexual behaviors that place them at elevated risk for HIV and other sexually transmitted infections. Screening, brief intervention, and referral to treatment (SBIRT) is a promising approach for integrating substance use services into healthcare se…	GRYCZYNSKI, JAN	1R01DA036604-01	R01	PA-12-127
197	78163	Maximizing the Patient-counselor Relationship to Reduce Sexual Risk Behavior	" DESCRIPTION (provided by applicant): Achieving sexual risk reduction among people suffering from substance use disorders (SUDs) has proven challenging but not impossible. Substance abuse treatment presents an opportunity to intervene, and there is a need for continued development of sexual risk reduction interventions that can be integrated into treatment settings. Our research group developed …	WELLS, ELIZABETH A	1R01HD078163-01A1	R01	PA-13-077
198	44878	Buprenorphine treatment at syringe exchanges to reduce opioid misuse and HIV risk	"AbstractIn the United States, opioid use disorder (OUD) and overdose deaths are increasing; yet 80% ofopioid users remain out of treatment. Operating in 33 states, syringe exchange programs(SEPs), which provide sterile syringes and other health services to people who inject drugs, area key venue to reach out-of-treatment opioid users. SEP participants often request referrals forOUD treatment, bu…	FOX, AARON D	1R01DA044878-01	R01	PAS-16-018
199	110350	Behavioral Economics Incentives to Support HIV Treatment Adherence in Sub-Saharan Africa	"Project SummaryIt is imperative to find ways to improve retention boost ART adherence in sub-Saharan Africa where adherencerates have been found to decline over time, and where treatment options such as second-line regimens arevery limited. A promising tool is the Lottery Incentives to Facility Treatment Adherence (LIFT) programsuggested in this proposal, i.e. the use of small prizes for healthy…	LINNEMAYR, SEBASTIAN	1R01MH110350-01A1	R01	PA-14-126
200	37441	Buprenorphine to Improve HIV Care Engagement and Outcomes: A Randomized Trial	" DESCRIPTION (provided by applicant): The primary objective of this proposal is to compare the effect of two opioid dependence treatment delivery models on improving the HIV care engagement and outcomes in Vietnam. We partner with several key institutions in Vietnam to propose a multi-site, randomized trial of HIV clinic- based buprenorphine/naloxone (BUP/NX) (n=225) versus referral to methadone…	KORTHUIS, PHILIP TODD	5R01DA037441-02	R01	RFA-AA-13-003
201	80460	Evaluation of mHealth strategies to optimize adherence and efficacy of PMTCT/ART	" DESCRIPTION (provided by applicant): In 2013, WHO recommended that all HIV-infected women receive ART for PMTCT (PMTCT-ART). This approach provides treatment benefits for mothers and preventive benefits for their infants and sexual partners, and implementation advantages. However, there are valid concerns about risks of this approach if maternal retention or adherence falters. PMTCT programs ha…	JOHN-STEWART, GRACE	1R01HD080460-01	R01	RFA-HD-14-027
202	103076	Effect of Peer Navigation and Contingency Management on Retention in HIV Care	" DESCRIPTION (provided by applicant): Consistent treatment with anti-retroviral therapy (ART) suppresses viral load (VL), prolonging life and improving quality of life for HIV+ persons. Suppressing VL benefits communities by reducing transmission to others. Mere availability of ART and care, however, is insufficient; the benefits of ART depend upon HIV+ persons' continuous visits to the health c…	CUNNINGHAM, WILLIAM EMERY	1R01MH103076-01A1	R01	PA-11-271
203	116324	Implementation strategies for a new point-of-care test for early infant diagnosis	"_ DESCRIPTION (provided by applicant): Sub-Saharan Africa has the highest burden of disease due to human immunodeficiency virus (HIV) with approximately 25 million HIV-infected persons, including 2.9 million children. Over 1.3 million HIV-infected women gave birth in 2013 and an estimated 210,000 children were newly infected with HIV. Strategies to prevent mother-to-child transmission have been …	MOSS, WILLIAM J	1R01AI116324-01A1	R01	PA-14-131
204	44046	Investigating the Potential of Respondent-Driven Sampling to Reach Undiagnosed, Out-of-Care HIV-infected People Who Inject Drugs	"7. PROJECT SUMMARY/ABSTRACTSignificance: A large proportion of HIV-infected people who inject drugs (PWID) are unaware of their positivestatus and many are not successfully linked to medical care. For the purposes of surveillance, respondent-drivensampling (RDS), a widely used type of chain-referral sampling that leverages peer network connections to recruitmembers of hidden populations, has bee…	MCFALL, ALLISON MARIE	1F31DA044046-01A1	F31	PA-16-309
205	22059	Faith in Sustaining SISTA	" DESCRIPTION (provided by the applicant): The study team has a long history of developing CDC-defined evidence-based interventions (EBIs) to reduce HIV risk among African American women. To date the team has developed six CDC-defined HIV prevention EBIs. Their most widely disseminated and adopted EBI is SISTA, an HIV intervention for African American women. During the past 5 years the study team…	WINGOOD, GINA MARIA	5R24HS022059-02	R24	RFA-HS-12-005
206	41009	Young Women-Focused HIV Prevention: Seek & Test in NC Clinics	"_ DESCRIPTION (provided by applicant): In response to RFA-DA-15-019 to develop and test the delivery of age-appropriate HIV-focused models within the seek, test, treat, and retain (STTR) framework, this application proposes to reach young substance-using, sexually at-risk, HIV naÂ´ve, African American women aged 18 to 25 years old in North Carolina. High incidence of HIV and sexually transmitted…	WECHSBERG, WENDEE M	1R01DA041009-01	R01	RFA-DA-15-019
207	41034	Strategies to improve the HIV care continuum among key populations in India	"_ DESCRIPTION (provided by applicant): The trajectory of the HIV epidemic in coming decades will be determined by the degree to which we can identify infected persons and engage them in care - a point implicit in the ambitious UNAIDS '90-90-90' target, which sets 90% goals for HIV diagnosis, linkage of infected persons to sustained antiretroviral therapy (ART), and viral suppression in those tre…	LUCAS, GREGORY M	1R01DA041034-01	R01	RFA-DA-15-013
208	105254	Innovative incentive strategies for sustainable HIV testing and linkage to care	"_ DESCRIPTION (provided by applicant): Significant resources have been invested in HIV testing to date, yet over half of adults globally remain unaware of their HIV status. Men in particular fall well below international HIV testing targets and those at highest risk of HIV infection are often the least likely to participate in community-based mobile HIV testing efforts. HIV- infected men also li…	CHAMIE, GABRIEL	1R01MH105254-01A1	R01	PAR-13-323
209	113572	HIV self-testing to improve the efficiency of PrEP delivery	"ABSTRACTMaximizing access and minimizing costs of delivery are key challenges for optimizing the public health impactof pre-exposure prophylaxis (PrEP) for HIV-1 prevention. In Africa, PrEP will be added to an already-burdenedhealth infrastructure and the ability of public health systems to afford PrEP will necessitate making its deliverycost-effective and time-efficient. PrEP delivery programs …	BAETEN, JARED	1R01MH113572-01A1	R01	PA-16-160
210	13869	Facilitating HIV Testing Among Young Adult MSM Through Social Networking	" DESCRIPTION (provided by applicant): Young adult (18-24-year-old) Black, Hispanic, and white men-who-have-sex-with-men (MSM) have among the highest incidences of HIV infection in the United States (US), yet have low HIV testing rates. New approaches to encourage and facilitate HIV testing are needed to reduce the impact of the HIV epidemic among this at-risk population. In this innovative, earl…	MERCHANT, ROLAND C	1R21NR013869-01A1	R21	PA-11-119
211	45713	A Multi-site Multi-Setting RCT of Integrated HIV Prevention and HCV Care for PWID	"AbstractThe opioid crisis in North America comes with a multitude of health consequences, including HIV and HepatitisC (HCV) outbreaks. HIV and HCV are major contributors to morbidity and mortality among persons who injectdrugs (PWID). These infections also bear significant medical costs. While HIV treatment scale-up remainsessential, significant improvements in HIV and HCV prevention and care a…	METSCH, LISA R	1R01DA045713-01	R01	PAS-16-018
212	10433	Peer Versus Adult-Led HIV Prevention for Juvenile Offenders: Effectiveness and Costs	"_ DESCRIPTION (provided by applicant): Juvenile offenders are disproportionately minorities and affected by HIV, sexually transmitted infections (STI), mental illness, and substance use.1-19 Evidence-based programs (EBP) are sorely needed in juvenile justice settings, yet few exist, and for those that do, implementation has been slow, challenging, and rarely sustained. Yet without intervention, …	DONENBERG, GERI R	1R01MD010433-01	R01	PA-13-302
213	22891	Comparing the effectiveness of two alcohol+adherence interventions for HIV+ youth	" DESCRIPTION (provided by applicant): Alcohol use among persons with HIV exacerbates health problems and accelerates HIV disease progression. Antiretroviral therapy (ART) is the single most important treatment for people living with HIV. However, ART adherence is suboptimal among adolescents and young adults living with HIV (hereafter called 'youth'), the age group with the fastest growing rates…	NAAR, SYLVIE	5R01AA022891-02	R01	RFA-AA-13-003
214	38146	Substance Abuse Treatment to HIV Care (SAT2HIV)	"DESCRIPTION (provided by applicant): The proposed study is a Type 2 Effectiveness-Implementation Hybrid Trial. Aim 1 will experimentally test the effectiveness of a motivational interviewing-based brief intervention (BI) for substance use within community- based HIV/AIDS service organizations, relative to usual care (UC). Aim 2 will test the effectiveness of adding an organizational-level implem…	GARNER, BRYAN R	1R01DA038146-01	R01	RFA-DA-14-011
215	110051	IPrEP: A Combination HIV Prevention Strategy for Young Women at Risk for HIV	"_ DESCRIPTION (provided by applicant): Key populations within the generalized HIV epidemic in sub-Saharan Africa (SSA) have received insufficient attention including female sex workers (FSWs), a group with HIV prevalence substantially higher than the general population and a major contributor to the HIV epidemic in Kenya. Young FSWs (18-24 years old), a vulnerable population, are at highest risk…	EL-SADR, WAFAA M.	1R01MH110051-01	R01	RFA-AI-15-020
216	89875	Scale it up: Effectiveness-implementation research to enhance HIV-related self-management among youth	"Abstract Despite the substantial declines in HIV transmission and increases in lifespan among those living withHIV achieved over the past decade, full benefits that should be possible based on the tools and interventionscurrently available have yet to be realized in youth, in large part because efficacious interventions for this agegroup have not been brought to scale. To be effective, youth mus…	NAAR, SYLVIE	1U19HD089875-01	U19	RFA-HD-16-035
